# Supplementary material for: Piglets' acute responses to local anesthetic injection and surgical castration: Effects of the injection method and interval between injection and castration
Source: Front Vet Sci. 2022 Sep 29;9:1009858. doi: 10.3389/fvets.2022.1009858 (PMC9556771; doi:10.3389/fvets.2022.1009858)
Supplement: Supplementary Video S1 — Video of the intra-testicular injection procedure. [file Data_Sheet_1.zip]

Archive with 5 entries (5 files):
- Dataset S1.XLSX
- Figure S1.PDF
- Table S1.PDF
- Text S1.PDF
- Video S1.mp4
