# Supplementary material for: Piglets' acute responses to local anesthetic injection and surgical castration: Effects of the injection method and interval between injection and castration
Source: Front Vet Sci. 2022 Sep 29;9:1009858. doi: 10.3389/fvets.2022.1009858 (PMC9556771; doi:10.3389/fvets.2022.1009858)
Supplement: Supplementary Video S1 — Video of the intra-testicular injection procedure. [file Data_Sheet_1.zip › Dataset S1.XLSX]

## Sheet: VOCALIZATIONS
Pig	Procedure	Treatment	Litter	Week	Age	Weight	Timeanest	Dtimeanest	Houranest	Duranest	Timecast	Dtimecast	Hourcast	Durcast	Obs	Selection	Vocdur	Begintime	Endtime	Agg_entropy	Avg_entropy	Avg_ampl	Avg_power_dens	BW_50	BW_90	Center_freq	Energy	File_offset	FRMS_amp	Inband_power	Leq	Max_amp	Max_Entropy	Max_Freq	Max_Time	Min_Amp	Min_Entropy	Min_Time	Peak_Amp	Peak_Freq	Peak_Power_Dens	Peak_Time	RMS_Amp	SEL	Peak_Time_Rel
AP01	A	01	AP	4	4	2395	10:03:55	10.0653	10.03	31.781	10:14:42	10.245	10	27.817	AP01A	1	2.048	0.00266146	2.05066	5533	4608	4033.9	-64.70	4500000	10312500	4125000	11418	0.0027	17971926706	-41.52	-41.55	480813984000	5722	1875000	0.6267	-456749312000	2081	8619	480813984000	1875000	-29.86	14320	21540094521	-38.43	0.6979
AP01	A	01	AP	4	4	2395	10:03:55	10.0653	10	31.781	10:14:42	10.245	10	27.817	AP01A	2	0.312	2.29599	2.60799	2228	3751	23840.9	-71.39	375000	4312500	8250000	-3446	22960	8346834390	-48.21	-48.21	44465868000	5798	8250000	24107	-38494712000	2049	24236	44465868000	8250000	-46.48	25013	9969924188	-53.27	0.6552
AP01	A	01	AP	4	4	2395	10:03:55	10.0653	10	31.781	10:14:42	10.245	10	27.817	AP01A	3	0.218667	17.12	17.3387	5558	5001	-21356.3	-94.60	3000000	7875000	4500000	-28202	171200	576004877	-71.42	-71.43	3676305000	5490	3937500	171600	-3500310000	4513	171715	3676305000	3937500	-74.02	171600	977952128	-78.03	0.1728
AP01	A	01	AP	4	4	2395	10:03:55	10.0653	10	31.781	10:14:42	10.245	10	27.817	AP01A	4	0.317333	18.1147	18.432	5792	4957	69738.0	-72.71	4125000	12000000	5625000	-4651	181147	7291091542	-49.53	-49.38	171141168000	5878	4875000	181253	-183131936000	3226	181239	183131936000	4875000	-41.94	182373	9160421549	-54.37	0.3866
AP01	A	01	AP	4	4	2395	10:03:55	10.0653	10	31.781	10:14:42	10.245	10	27.817	AP01A	5	0.754667	18.5093	19.264	5695	4924	64804.1	-79.15	3750000	9187500	4312500	-7366	185093	3410925305	-55.97	-55.98	61560424000	5861	2625000	188853	-84632264000	3047	188851	84632264000	2625000	-51.02	191253	6140795819	-57.20	0.8156
AP01	A	01	AP	4	4	2395	10:03:55	10.0653	10	31.781	10:14:42	10.245	10	27.817	AP01A	6	0.56	19.416	19.976	5633	4903	-12460.9	-77.10	3562500	9562500	6187500	-6614	194160	4328838835	-53.92	-53.91	103493624000	5935	6937500	197600	-105791648000	2051	197576	105791648000	6937500	-45.95	198640	7213162878	-56.43	0.7990
AP01	A	01	AP	4	4	2395	10:03:55	10.0653	10	31.781	10:14:42	10.245	10	27.817	AP01A	7	0.301333	20.528	20.8293	5466	5113	97702.8	-89.93	4687500	9000000	5062500	-22102	205280	994735323	-66.75	-66.68	27479344000	5995	1312500	205707	-34752748000	2989	205852	34752748000	1312500	-64.68	206080	8149365758	-71.89	0.2655
AP01	A	01	AP	4	4	2395	10:03:55	10.0653	10	31.781	10:14:42	10.245	10	27.817	AP01A	8	0.325333	20.9973	21.3227	5833	5137	92378.6	-75.49	4125000	11250000	6000000	-7361	209973	5154272725	-52.31	-52.40	92120848000	5857	6750000	211947	-92452600000	3563	211945	92452600000	6750000	-44.53	211947	7768117383	-57.27	0.6033
AP01	A	01	AP	4	4	2395	10:03:55	10.0653	10	31.781	10:14:42	10.245	10	27.817	AP01A	9	0.226667	21.3893	21.616	4884	4744	-208241.3	-71.03	1500000	9187500	3937500	-4419	213893	8784926273	-47.85	-47.76	65407856000	5737	3937500	214613	-79147120000	3319	214453	79147120000	3937500	-44.73	214240	12124447640	-54.21	0.1529
AP01	A	01	AP	4	4	2395	10:03:55	10.0653	10	31.781	10:14:42	10.245	10	27.817	AP01A	10	0.234667	21.664	21.8987	4877	4752	-266208.2	-75.03	1875000	9375000	4125000	-8327	216640	5488829189	-51.85	-51.85	70570864000	5825	4125000	217893	-61973060000	3320	217987	70570864000	4125000	-46.65	217893	7063369825	-58.14	0.5287
AP01	A	01	AP	4	4	2395	10:03:55	10.0653	10	31.781	10:14:42	10.245	10	27.817	AP01A	11	0.226667	21.9333	22.16	5066	5007	271292.1	-71.07	4125000	9937500	4125000	-4459	219333	8663615175	-47.89	-47.88	71061832000	6060	3937500	220160	-98005904000	3333	220005	98005904000	3937500	-45.94	219973	10882716407	-54.33	0.2824
AP01	A	01	AP	4	4	2395	10:03:55	10.0653	10	31.781	10:14:42	10.245	10	27.817	AP01A	12	0.298667	22.456	22.7547	5715	5413	509741.0	-74.88	4687500	11625000	5812500	-7090	224560	5599240815	-51.70	-51.68	131468000000	6061	4875000	225600	-136260352000	3920	225601	136260352000	4875000	-43.87	226160	10990874252	-56.92	0.5357
AP01	A	01	AP	4	4	2395	10:03:55	10.0653	10	31.781	10:14:42	10.245	10	27.817	AP01A	13	0.370667	23.1547	23.5253	5284	4686	-55460.0	-91.49	5062500	9000000	4125000	-22770	231547	816664151	-68.31	-68.40	24592018000	5480	1125000	232507	-22623630000	3254	233598	24592018000	1125000	-67.96	231787	7923918733	-72.71	0.0647
AP01	A	01	AP	4	4	2395	10:03:55	10.0653	10	31.781	10:14:42	10.245	10	27.817	AP01A	14	0.250667	24.0267	24.2773	5381	4888	-44069.7	-91.92	2437500	6937500	4875000	-24884	240267	792009069	-68.74	-68.66	3889396000	5339	5062500	240747	-4548569000	4181	240938	4548569000	5062500	-70.34	240747	906353930	-74.67	0.1915
AP01	A	01	AP	4	4	2395	10:03:55	10.0653	10	31.781	10:14:42	10.245	10	27.817	AP01A	15	0.282667	24.3413	24.624	5554	4976	1704.1	-92.19	3187500	8812500	4500000	-24630	243413	763293884	-69.01	-68.98	4646764000	5556	3750000	244213	-4992236000	3784	244408	4992236000	3750000	-68.76	244213	856351626	-74.47	0.2830
AP01	A	01	AP	4	4	2395	10:03:55	10.0653	10	31.781	10:14:42	10.245	10	27.817	AP01A	16	0.266667	28.16	28.4267	1576	3258	-28202.6	-70.73	187500	375000	8250000	-3428	281600	9045507795	-47.55	-47.51	25937202000	5765	8250000	282213	-27353016000	1371	281607	27353016000	8250000	-46.34	282213	9070667123	-53.25	0.2300
AP01	A	01	AP	4	4	2395	10:03:55	10.0653	10	31.781	10:14:42	10.245	10	27.817	AP01A	17	0.389333	29.776	30.1653	4044	4090	42130.6	-85.34	1687500	6375000	2437500	-16399	297760	1682157398	-62.15	-62.12	30640882000	5750	3000000	298027	-39011176000	1400	297884	39011176000	3000000	-52.73	297893	4481604199	-66.22	0.0342
AP01	A	01	AP	4	4	2395	10:03:55	10.0653	10	31.781	10:14:42	10.245	10	27.817	AP01A	18	0.477333	30.2	30.6773	5051	4597	-29525.0	-68.26	3187500	9187500	2625000	1552	302000	11864968619	-45.08	-45.15	241491488000	5818	1875000	302560	-273557984000	2375	302537	273557984000	1875000	-36.76	302560	13663274197	-48.37	0.1173
AP01	C	01	AP	4	4	2395	10:03:55	10.0653	10	31.781	10:14:42	10.245	10	27.817	AP01C	20	0.232	40.8347	41.0667	5719	5209	-229299.6	-86.98	3562500	10312500	6000000	-20275	91347	1392040542	-63.80	-63.77	35504124000	5979	6750000	409307	-32498108000	2951	409371	35504124000	6750000	-59.34	409307	8180313349	-70.11	0.4138
AP01	C	01	AP	4	4	2395	10:03:55	10.0653	10	31.781	10:14:42	10.245	10	27.817	AP01C	21	0.288	41.3013	41.5893	5078	5068	-115152.9	-71.00	2812500	10500000	3937500	-3402	96013	8554653888	-47.82	-47.99	76546256000	5899	3937500	413867	-99841232000	3162	413979	99841232000	3937500	-44.86	413867	14953287284	-53.40	0.2897
AP01	C	01	AP	4	4	2395	10:03:55	10.0653	10	31.781	10:14:42	10.245	10	27.817	AP01C	22	0.517333	41.8213	42.3387	5263	5189	65574.0	-79.75	4875000	10125000	3937500	-9585	101213	3234201374	-56.57	-56.44	54295496000	6059	4687500	420080	-55575832000	2781	420072	55575832000	4687500	-49.26	420080	5116293880	-59.31	0.3608
AP03	C	03	AP	4	4	1925					09:26:50	9.44722	9	35.051	AP03C	925	1.05995	59.5225	60.5824	5170	4303	-10380.4	-50.03	5250000	9750000	5625000	23269	0.0225	98124531817	-26.81	-26.80	934647104000	5447	3562500	604373	-786406528000	2290	604734	934647104000	3562500	-23.03	596213	98215548216	-26.55	0.0932
AP03	C	03	AP	4	4	1925					09:26:50	9.44722	9	35.051	AP03C	30	0.618667	60.7653	61.384	5396	4614	-24271.7	-47.40	5625000	10500000	6000000	23540	12653	132441935141	-24.22	-24.20	992924736000	5429	5625000	608827	-678865088000	3086	610057	992924736000	5625000	-25.85	611093	133018603435	-26.28	0.5560
AP03	C	03	AP	4	4	1925					09:26:50	9.44722	9	35.051	AP03C	31	0.202667	61.592	61.7947	5757	4728	97418.4	-57.82	4687500	10500000	4312500	8304	20920	39562061895	-34.64	-34.69	384567744000	5595	2437500	617493	-466050688000	3342	617495	466050688000	2437500	-32.76	617493	52100686250	-41.63	0.7763
AP03	C	03	AP	4	4	1925					09:26:50	9.44722	9	35.051	AP03C	32	0.421333	62.0373	62.4587	5782	4352	65329.7	-59.63	4875000	10312500	6000000	9642	25373	32060753698	-36.45	-36.52	432180224000	5457	4125000	620400	-491904800000	2036	620390	491904800000	4125000	-32.84	620400	40536476302	-40.27	0.0063
AP03	C	03	AP	4	4	1925					09:26:50	9.44722	9	35.051	AP03C	33	0.784	62.624	63.408	3646	4105	-228693.8	-36.82	562500	5625000	3562500	35140	31240	447279574501	-13.64	-13.63	2147483648000	5601	3562500	631573	-2147483648000	1888	631648	2147483648000	3562500	-9.96	626800	447572105175	-14.68	0.0714
AP03	C	03	AP	4	4	1925					09:26:50	9.44722	9	35.051	AP03C	34	0.741333	63.5147	64.256	3009	2773	652497.1	-31.55	375000	1875000	3750000	40165	40147	821014947495	-8.37	-8.35	2147483648000	5092	3937500	638747	-2147483648000	1816	637032	2147483648000	3937500	-5.91	635307	821111005050	-9.65	0.0216
AP03	C	03	AP	4	4	1925					09:26:50	9.44722	9	35.051	AP03C	35	0.749333	64.4453	65.1947	3190	2625	1377945.5	-32.14	187500	3562500	3562500	39628	49453	767300935136	-8.96	-8.94	2147483648000	4290	3562500	645253	-2147483648000	1576	644645	2147483648000	3562500	-6.09	645253	767738549870	-10.19	0.1068
AP06	A	06	AP	4	4	2485	09:35:57	9.59917	9	38.098	10:06:53	10.1147	10	35.044	AP06A	55	0.229333	95.5813	95.8107	5243	4764	10135.8	-74.82	2250000	6750000	4687500	-8158	0.9813	5684844471	-51.64	-51.54	58933652000	5674	5625000	956533	-44982844000	3388	956206	58933652000	5625000	-50.21	956533	11595274837	-57.94	0.3140
AP06	A	06	AP	4	4	2485	09:35:57	9.59917	9	38.098	10:06:53	10.1147	10	35.044	AP06A	56	0.277333	96.3173	96.5947	5279	4781	-19648.0	-75.86	2625000	7875000	4125000	-8388	17173	5013661989	-52.68	-52.64	43506832000	5667	3187500	964080	-40744792000	3943	964089	43506832000	3187500	-47.91	964080	5487568143	-58.21	0.3269
AP06	A	06	AP	4	4	2485	09:35:57	9.59917	9	38.098	10:06:53	10.1147	10	35.044	AP06A	931	0.239343	102.457	102.697	2414	2497	-96062.0	-67.23	375000	750000	375000	-0.340	78572	13739518963	-43.97	-43.88	61993088000	5273	187500	1025360	-73429168000	1068	1025235	73429168000	187500	-39.4	1025360	13739519266	-50.09	0.3258
AP06	A	06	AP	4	4	2485	09:35:57	9.59917	9	38.098	10:06:53	10.1147	10	35.044	AP06A	57	0.341333	102.848	103.189	5504	4621	-410048.7	-68.88	4312500	8812500	4312500	-0.511	82480	11136261604	-45.70	-45.70	138282800000	5601	2062500	1029627	-187954656000	3167	1029644	187954656000	2062500	-43.41	1030720	19329551476	-50.37	0.6562
AP06	A	06	AP	4	4	2485	09:35:57	9.59917	9	38.098	10:06:53	10.1147	10	35.044	AP06A	932	0.324823	103.705	104.03	4624	4369	-240806.4	-73.54	5437500	8250000	3000000	-5372	91052	6444980365	-50.32	-50.45	72823080000	5831	1125000	1037787	-80777272000	2159	1037905	80777272000	1125000	-46.18	1037787	8912419351	-55.34	0.2231
AP06	A	06	AP	4	4	2485	09:35:57	9.59917	9	38.098	10:06:53	10.1147	10	35.044	AP06A	58	0.525333	104.16	104.685	5681	4541	-30044.3	-62.57	4875000	10875000	4125000	7656	95600	22924496373	-39.39	-39.43	390132064000	5666	2625000	1044880	-347269024000	2803	1042841	390132064000	2625000	-35.52	1044880	30887245266	-42.23	0.6244
AP06	A	06	AP	4	4	2485	09:35:57	9.59917	9	38.098	10:06:53	10.1147	10	35.044	AP06A	59	1.808	104.968	106.776	5784	4733	-23534.1	-63.18	4125000	9750000	5625000	12400	103680	21481688518	-40.00	-40.00	542634496000	5913	6187500	1063813	-545280256000	2880	1063813	545280256000	6187500	-29.62	1052533	24110862759	-37.43	0.1578
AP06	A	06	AP	4	4	2485	09:35:57	9.59917	9	38.098	10:06:53	10.1147	10	35.044	AP06A	60	0.8	106.808	107.608	4055	4281	-29268.1	-74.53	750000	7875000	1875000	-2483	122080	5722290393	-51.35	-51.49	51846736000	5954	1687500	1073200	-68222080000	1156	1072872	68222080000	1687500	-40	1070720	10086154340	-52.46	0.3300
AP06	A	06	AP	4	4	2485	09:35:57	9.59917	9	38.098	10:06:53	10.1147	10	35.044	AP06A	61	0.531834	107.911	108.443	5484	4487	4831.2	-72.06	5625000	9750000	6375000	-1782	133108	7733745476	-48.87	-48.87	93721096000	6076	6750000	1081360	-88973856000	1696	1081349	93721096000	6750000	-46.41	1081307	9299470849	-51.61	0.4121
AP06	A	06	AP	4	4	2485	09:35:57	9.59917	9	38.098	10:06:53	10.1147	10	35.044	AP06A	61	0.365333	108.077	108.443	5475	4400	23112.2	-71.09	5437500	9562500	6562500	-2433	134773	8648484134	-47.91	-47.90	93721096000	5988	6750000	1081360	-88973856000	1696	1081349	93721096000	6750000	-46.41	1081307	10006310078	-52.27	0.1460
AP06	A	06	AP	4	4	2485	09:35:57	9.59917	9	38.098	10:06:53	10.1147	10	35.044	AP06A	62	0.232	108.704	108.936	5792	5214	-18744.6	-99.05	3562500	12375000	5062500	-32340	141040	344369995	-75.87	-75.90	3823699000	5705	5062500	1088293	-3676994000	4013	1087487	3823699000	5062500	-77.68	1088293	780469189	-82.24	0.5402
AP03	C	03	AP	4	4	1925					09:26:50	9.44722	9	35.051	AP03C	36	1.73333	65.36	67.0933	3601	3709	17553.9	-39.85	375000	3750000	3375000	35551	58600	316217083445	-16.67	-16.64	1974099584000	5057	3000000	654293	-1658170112000	3301	654421	1974099584000	3000000	-10.36	660720	316295455703	-14.25	0.4108
AP03	C	03	AP	4	4	1925					09:26:50	9.44722	9	35.051	AP03C	927	0.769317	67.5405	68.3098	2286	2419	57941.9	-65.66	375000	562500	375000	6333	80405	16453120829	-42.36	-42.31	54887620000	5546	187500	676720	-53747032000	1457	678363	54887620000	187500	-40.75	676720	16453232903	-43.45	0.1701
AP03	C	03	AP	4	4	1925					09:26:50	9.44722	9	35.051	AP03C	924	0.788507	67.5512	68.3397	1839	2244	61665.7	-67.62	187500	562500	562500	4332	80512	11634576497	-44.46	-45.32	54887620000	5515	562500	678000	-53747032000	0.790	678363	54887620000	562500	-40.75	678000	16254025792	-46.36	0.3153
AP03	C	03	AP	4	4	1925					09:26:50	9.44722	9	35.051	AP03C	928	0.359015	68.4978	68.8569	2355	2263	51631.4	-66.16	375000	750000	375000	2547	89978	15740597161	-42.84	-42.70	49278100000	5300	562500	686907	-47851320000	1285	685798	49278100000	562500	-40.7	686907	15740826172	-47.15	0.5373
AP03	C	03	AP	4	4	1925					09:26:50	9.44722	9	35.051	AP03C	925	0.301981	68.5075	68.8094	1377	1443	17202.4	-68.61	187500	375000	562500	-0.796	90075	8207112154	-45.41	-48.35	49278100000	3095	562500	686907	-47851320000	0.533	685798	49278100000	562500	-40.7	686907	17129485654	-53.55	0.6071
AP03	C	03	AP	4	4	1925					09:26:50	9.44722	9	35.051	AP03C	929	0.854797	69.7117	70.5665	3611	3527	16907.2	-79.38	375000	6562500	562500	-6904	102117	3379847055	-56.05	-56.06	26150284000	5339	562500	697680	-32219380000	1463	697842	32219380000	562500	-45.66	703813	3379868167	-56.74	0.7844
AP03	C	03	AP	4	4	1925					09:26:50	9.44722	9	35.051	AP03C	926	0.855614	69.7322	70.5878	3396	3782	28607.7	-79.56	562500	6375000	562500	-7312	102322	3139565358	-56.46	-56.70	26150284000	5799	562500	697680	-32219380000	1308	697842	32219380000	562500	-45.66	697680	3374768400	-57.38	0.0406
AP03	C	03	AP	4	4	1925					09:26:50	9.44722	9	35.051	AP03C	37	2.13177	70.8229	72.9547	5062	4314	3106.9	-68.66	1500000	8625000	6187500	7636	113229	11445619949	-45.48	-45.47	83922040000	5434	6187500	716960	-107964368000	2692	724342	107964368000	6187500	-43.91	711760	12610343288	-42.18	0.1652
AP03	C	03	AP	4	4	1925					09:26:50	9.44722	9	35.051	AP03C	37	1.95733	70.9973	72.9547	5056	4385	8218.8	-68.34	1312500	8625000	6187500	7588	114973	11882983774	-45.16	-45.14	83922040000	5434	6187500	716960	-107964368000	2692	724342	107964368000	6187500	-43.91	711760	12563908447	-42.22	0.0913
AP03	C	03	AP	4	4	1925					09:26:50	9.44722	9	35.051	AP03C	38	1.37772	73.2676	74.6453	4527	4205	18151.4	-62.12	3000000	7125000	5812500	12277	137676	24353405050	-38.94	-38.91	207764512000	4323	3000000	745920	-171910192000	3236	745850	207764512000	3000000	-32.51	734373	27597023200	-37.52	0.1221
AP03	C	03	AP	4	4	1925					09:26:50	9.44722	9	35.051	AP03C	38	1.28533	73.36	74.6453	4523	4253	3314.2	-61.83	3000000	7125000	5812500	12271	138600	25196504857	-38.65	-38.61	207764512000	5496	3000000	745920	-171910192000	2653	745850	207764512000	3000000	-32.51	734373	28433120673	-37.52	0.0602
AP03	C	03	AP	4	4	1925					09:26:50	9.44722	9	35.051	AP03C	39	0.429333	75.0267	75.456	4307	3963	15639.1	-46.50	1312500	4875000	3750000	22854	155267	146339120026	-23.32	-23.33	758745472000	5129	3562500	752907	-709763648000	2500	752800	758745472000	3562500	-22.03	752907	146475789608	-27.00	0.6149
AP03	C	03	AP	4	4	1925					09:26:50	9.44722	9	35.051	AP03C	40	0.493333	75.5013	75.9947	3554	3313	1950114.1	-31.22	562500	4312500	3750000	38741	160013	852932676526	-8.04	-8.02	2147483648000	5458	3750000	756773	-2147483648000	1779	756071	2147483648000	3750000	-4.45	756773	856326846760	-11.09	0.3568
AP03	C	03	AP	4	4	1925					09:26:50	9.44722	9	35.051	AP03C	41	0.741333	76.2133	76.9547	4284	4127	685299.3	-34.56	1500000	8812500	3375000	37162	167133	580391123544	-11.38	-11.36	2147483648000	5317	3375000	763120	-2147483648000	1982	762819	2147483648000	3375000	-5.81	763120	580620402339	-12.66	0.1331
AP03	C	03	AP	4	4	1925					09:26:50	9.44722	9	35.051	AP03C	42	0.610362	77.251	77.8613	4595	4403	-717426.0	-38.05	3000000	6000000	3937500	32810	177510	386745092637	-14.87	-14.89	2147483648000	5533	3562500	777653	-2147483648000	2197	777068	2147483648000	3562500	-11.71	777653	387097773971	-17.03	0.8421
AP03	C	03	AP	4	4	1925					09:26:50	9.44722	9	35.051	AP03C	42	0.458667	77.4027	77.8613	4552	4188	-1034018.7	-36.87	3000000	5812500	3937500	32752	179027	443193037658	-13.69	-13.71	2147483648000	5530	3562500	777653	-2147483648000	2197	777068	2147483648000	3562500	-11.71	777653	443591262615	-17.09	0.7895
AP03	C	03	AP	4	4	1925					09:26:50	9.44722	9	35.051	AP03C	43	0.781333	78.1067	78.888	3968	3437	-1271490.7	-32.82	750000	4500000	3562500	39127	186067	712193044292	-9.64	-9.59	2147483648000	5359	3375000	783067	-2147483648000	1982	781950	2147483648000	3375000	-7.74	783067	712663971753	-10.66	0.2560
AP03	C	03	AP	4	4	1925					09:26:50	9.44722	9	35.051	AP03C	44	1.904	79.224	81.128	4198	3700	-256252.6	-34.92	937500	4687500	3562500	40887	197240	556065279842	-11.74	-11.74	2147483648000	4881	3562500	804347	-2147483648000	1707	795483	2147483648000	3562500	-7.23	800160	556456528389	-8.94	0.4160
AP10	A	10	AP	4	4	2410	09:52:36	9.87667	9	30.074	09:56:03	9.93417	9	33.559	AP10A	98	0.264	168.52	168.784	5844	4949	-231292.5	-79.87	4125000	11062500	5812500	-12649	0.8200	3137933498	-56.69	-56.71	46494772000	5882	6937500	1686773	-41385708000	2062	1686772	46494772000	6937500	-53.7	1686773	7518633925	-62.49	0.5918
AP10	A	10	AP	4	4	2410	09:52:36	9.87667	9	30.074	09:56:03	9.93417	9	33.559	AP10A	99	0.992	169.419	170.411	4541	3756	-191897.7	-72.87	5437500	7125000	3562500	0.109	17187	7044432454	-49.69	-49.68	77262872000	5898	6750000	1701813	-100952304000	1738	1701807	100952304000	6750000	-44.65	1702133	10782607425	-49.72	0.8011
AP10	A	10	AP	4	4	2410	09:52:36	9.87667	9	30.074	09:56:03	9.93417	9	33.559	AP10A	100	1.02667	170.661	171.688	4775	3434	-15892.3	-76.74	6187500	8250000	6562500	-3623	29613	4454216008	-53.56	-53.66	46935312000	5537	1312500	1707093	-74127008000	1194	1708303	74127008000	1312500	-47.52	1707093	9341295518	-53.55	0.0443
AP10	A	10	AP	4	4	2410	09:52:36	9.87667	9	30.074	09:56:03	9.93417	9	33.559	AP10A	101	0.832	171.979	172.811	5429	3950	31324.2	-77.36	5437500	9187500	5250000	-5137	42787	4190639697	-54.18	-54.19	72845488000	5810	1875000	1726800	-83555648000	0.815	1726874	83555648000	1875000	-46.94	1720987	8947953828	-54.99	0.1442
AP10	A	10	AP	4	4	2410	09:52:36	9.87667	9	30.074	09:56:03	9.93417	9	33.559	AP10A	102	0.405333	173.027	173.432	5706	4684	139911.4	-57.67	5250000	10500000	3750000	11438	53267	40575996778	-34.49	-34.47	451575968000	5758	1875000	1731280	-565940096000	3018	1731268	565940096000	1875000	-33.31	1731280	50701501218	-38.40	0.2500
AP10	A	10	AP	4	4	2410	09:52:36	9.87667	9	30.074	09:56:03	9.93417	9	33.559	AP10A	103	0.696	173.736	174.432	5739	4762	-39652.8	-62.10	5250000	11062500	4125000	9347	60360	24387117874	-38.92	-38.90	464584384000	5719	1875000	1742933	-482629888000	2828	1742922	482629888000	1875000	-31.34	1738747	29593019922	-40.47	0.1992
AP10	A	10	AP	4	4	2410	09:52:36	9.87667	9	30.074	09:56:03	9.93417	9	33.559	AP10A	104	0.269333	174.688	174.957	4880	3861	49456.4	-69.79	3750000	7312500	4687500	-2488	69880	10200207037	-46.61	-46.47	122902872000	5112	3562500	1747307	-182747424000	1072	1747052	182747424000	3562500	-43.64	1747307	15489088256	-52.16	0.1500
AP10	A	10	AP	4	4	2410	09:52:36	9.87667	9	30.074	09:56:03	9.93417	9	33.559	AP10A	105	0.346667	175.043	175.389	4276	3631	31046.7	-74.36	2062500	6187500	1687500	-5926	73427	5957533366	-51.18	-51.14	73323216000	5718	1500000	1753120	-63717716000	1243	1753453	73323216000	1500000	-46.6	1751040	12345489265	-55.74	0.1769
AP10	A	10	AP	4	4	2410	09:52:36	9.87667	9	30.074	09:56:03	9.93417	9	33.559	AP10A	106	0.648	175.467	176.115	4508	3905	-34285.5	-63.70	3375000	6937500	3562500	7433	77667	20130108354	-40.52	-40.56	147711200000	5312	3187500	1758347	-144862896000	2075	1758387	147711200000	3187500	-34.35	1758347	22167040284	-42.45	0.5679
AP10	A	10	AP	4	4	2410	09:52:36	9.87667	9	30.074	09:56:03	9.93417	9	33.559	AP10A	107	0.613333	176.221	176.835	4896	4177	44660.7	-65.94	1125000	9750000	6562500	4961	85213	15555517377	-42.76	-42.80	101701248000	5747	7312500	1762453	-142059056000	1675	1762458	142059056000	7312500	-41.21	1762453	18829697289	-44.92	0.0391
AP10	A	10	AP	4	4	2410	09:52:36	9.87667	9	30.074	09:56:03	9.93417	9	33.559	AP10A	108	0.904	177.243	178.147	4411	3155	27005.9	-87.80	4875000	7875000	3562500	-15222	95427	1208472990	-64.62	-64.99	60433404000	5182	1125000	1772773	-81430168000	0.822	1772774	81430168000	1125000	-56.27	1777387	15400817987	-65.43	0.5487
AP10	A	10	AP	4	4	2410	09:52:36	9.87667	9	30.074	09:56:03	9.93417	9	33.559	AP10A	940	0.273535	179.166	179.44	1645	1653	22175.3	-73.23	187500	375000	375000	-5677	114661	6866834397	-49.85	-49.90	16666728000	4616	375000	1793360	-17000914000	1207	1793289	17000914000	375000	-48.92	1793360	6866836684	-55.53	0.6238
AP10	A	10	AP	4	4	2410	09:52:36	9.87667	9	30.074	09:56:03	9.93417	9	33.559	AP10A	941	0.700933	182.79	183.491	1637	2104	4907.8	-75.18	187500	375000	562500	-3571	150905	5480086905	-51.85	-51.86	23952628000	4742	562500	1833040	-25310220000	1168	1833063	25310220000	562500	-44.74	1833040	5480088702	-53.41	0.7328
AP10	A	10	AP	4	4	2410	09:52:36	9.87667	9	30.074	09:56:03	9.93417	9	33.559	AP10A	109	1.15733	183.485	184.643	4225	3871	-26336.4	-59.64	3000000	6000000	3562500	14008	157853	32391200739	-36.46	-36.43	204807392000	5561	3562500	1842293	-214390736000	2266	1842297	214390736000	3562500	-33.14	1842293	34254205591	-35.80	0.6429
AP10	A	10	AP	4	4	2410	09:52:36	9.87667	9	30.074	09:56:03	9.93417	9	33.559	AP10A	110	0.328	185.064	185.392	3958	3973	144267.0	-55.62	3000000	5625000	3375000	12581	173640	51598104919	-32.44	-32.39	319518720000	5457	3187500	1852800	-272090336000	2528	1853144	319518720000	3187500	-28.1	1851307	53387997909	-37.23	0.2033
AP10	A	10	AP	4	4	2410	09:52:36	9.87667	9	30.074	09:56:03	9.93417	9	33.559	AP10A	942	0.136768	185.628	185.765	3981	3176	91840.3	-70.32	3000000	3937500	2625000	-5838	179284	8797127652	-47.00	-47.75	73499584000	5871	3750000	1856613	-104571224000	1162	1857036	104571224000	3750000	-43.01	1856613	10697978594	-56.39	0.2400
AP10	A	10	AP	4	4	2410	09:52:36	9.87667	9	30.074	09:56:03	9.93417	9	33.559	AP10A	111	1.49333	185.851	187.344	3925	3897	-13175.2	-55.29	3375000	5812500	3562500	19467	181507	53395532531	-32.11	-32.09	483668384000	5190	3562500	1867120	-449724544000	2714	1866992	483668384000	3562500	-22.93	1867653	54603112537	-30.35	0.6125
AP10	A	10	AP	4	4	2410	09:52:36	9.87667	9	30.074	09:56:03	9.93417	9	33.559	AP10A	112	1.19733	187.8	188.997	4114	3430	-26430.9	-89.43	2062500	7125000	1875000	-15639	201000	988650763	-66.25	-66.74	67620328000	5188	7312500	1889653	-53931004000	1383	1878147	67620328000	7312500	-61.57	1884213	16351021744	-65.96	0.5189
AP10	A	10	AP	4	4	2410	09:52:36	9.87667	9	30.074	09:56:03	9.93417	9	33.559	AP10A	113	2.79467	189.392	192.187	5447	4259	-52287.8	-76.97	4312500	8062500	6000000	0.505	216920	4377214571	-53.79	-53.81	80877336000	5577	7500000	1917120	-82395248000	3075	1916213	82395248000	7500000	-47.5	1895973	7940575523	-49.35	0.0735
AP10	A	10	AP	4	4	2410	09:52:36	9.87667	9	30.074	09:56:03	9.93417	9	33.559	AP10A	114	0.888	192.429	193.317	3921	3649	15885.4	-43.74	562500	4312500	3750000	28759	247293	201331874106	-20.56	-20.56	1179834240000	5134	3562500	1927227	-1212365440000	2076	1931543	1212365440000	3562500	-16.91	1924507	201907097290	-21.08	0.0240
AP10	A	10	AP	4	4	2410	09:52:36	9.87667	9	30.074	09:56:03	9.93417	9	33.559	AP10A	115	0.24	193.416	193.656	5665	5054	16858.9	-86.01	3375000	9937500	4125000	-19159	257160	1548254182	-62.83	-62.84	25526352000	5642	3937500	1934320	-21400836000	3449	1935873	25526352000	3937500	-62.05	1934320	6547114953	-69.04	0.0667
AP10	A	10	AP	4	4	2410	09:52:36	9.87667	9	30.074	09:56:03	9.93417	9	33.559	AP10A	116	0.290667	193.795	194.085	3431	3885	-280312.9	-49.74	375000	4312500	3375000	17941	260947	100094491330	-26.56	-26.63	736212736000	5523	3187500	1938667	-683552320000	2239	1938637	736212736000	3187500	-21.69	1938667	101601525255	-32.00	0.2477
AP10	A	10	AP	4	4	2410	09:52:36	9.87667	9	30.074	09:56:03	9.93417	9	33.559	AP10A	117	0.573333	194.429	195.003	3233	3514	44439.9	-76.78	562500	4687500	1312500	-6168	267293	4275388950	-53.60	-54.02	115489576000	4705	1312500	1944293	-178878160000	1346	1944295	178878160000	1312500	-38.62	1944293	19809898509	-56.44	0.0000
AP10	A	10	AP	4	4	2410	09:52:36	9.87667	9	30.074	09:56:03	9.93417	9	33.559	AP10A	943	1.00866	195.818	196.826	3908	2501	-6853.1	-71.40	1875000	8437500	562500	1741	281176	8109907054	-48.12	-48.46	122886280000	5331	562500	1960187	-109576056000	0.957	1958862	122886280000	562500	-42.14	1960187	9242125855	-48.42	0.1989
AP10	A	10	AP	4	4	2410	09:52:36	9.87667	9	30.074	09:56:03	9.93417	9	33.559	AP10A	932	1.29181	195.584	196.876	3740	2544	12685.7	-71.81	1500000	7687500	562500	2330	278837	7646837581	-48.61	-48.97	122886280000	5511	562500	1960187	-109576056000	0.530	1958862	122886280000	562500	-42.14	1960187	8911052641	-47.86	0.3368
AP10	A	10	AP	4	4	2410	09:52:36	9.87667	9	30.074	09:56:03	9.93417	9	33.559	AP10A	944	0.376111	197.373	197.749	3969	3949	26136.6	-72.56	2812500	6750000	750000	-3779	296733	6155044449	-49.38	-50.85	50686224000	5557	562500	1975787	-58164916000	1397	1977337	58164916000	562500	-43.39	1975787	11139091591	-55.10	0.5461
AP11	A	11	AP	4	4	2150	09:40:48	9.68	9	35.072	09:46:56	9.78222	9	36.376	AP11A	146	0.234667	231.763	231.997	4830	3875	-113730.5	-64.21	6750000	9562500	3562500	2551	0.3627	18995060455	-41.02	-41.07	153470768000	5752	1687500	2319733	-155592016000	1469	2319603	155592016000	1687500	-37.89	2319733	21696636784	-47.36	0.8977
AP11	A	11	AP	4	4	2150	09:40:48	9.68	9	35.072	09:46:56	9.78222	9	36.376	AP11A	147	0.408	232.075	232.483	5355	4389	23512.2	-61.31	3187500	9562500	9000000	7825	0.6747	26692575199	-38.13	-38.11	159896848000	5374	9750000	2323920	-137189424000	1511	2323589	159896848000	9750000	-40.22	2323867	28415687437	-42.00	0.7647
AP11	A	11	AP	4	4	2150	09:40:48	9.68	9	35.072	09:46:56	9.78222	9	36.376	AP11A	148	1.17067	232.56	233.731	5966	4778	-16244.7	-59.78	5250000	10687500	6187500	13916	11600	31781549685	-36.60	-36.60	419520448000	5607	6187500	2335893	-475300224000	2685	2326634	475300224000	6187500	-30	2328933	39383802169	-35.91	0.2847
AP11	A	11	AP	4	4	2150	09:40:48	9.68	9	35.072	09:46:56	9.78222	9	36.376	AP11A	149	0.338667	233.851	234.189	5798	4714	49825.6	-63.63	4500000	10687500	5812500	4674	24507	20243835392	-40.45	-40.51	394492416000	5595	10500000	2338587	-424820768000	3178	2338592	424820768000	10500000	-36.3	2338587	33953090338	-45.22	0.0159
AP11	A	11	AP	4	4	2150	09:40:48	9.68	9	35.072	09:46:56	9.78222	9	36.376	AP11A	150	0.328	234.595	234.923	5031	4420	30100.0	-81.53	5812500	10687500	4125000	-13366	31947	2534947386	-58.35	-58.56	72510832000	5467	1125000	2346133	-96145152000	2360	2346129	96145152000	1125000	-55.26	2346747	21324187508	-63.40	0.2377
AP11	A	11	AP	4	4	2150	09:40:48	9.68	9	35.072	09:46:56	9.78222	9	36.376	AP11A	946	0.786413	238.484	239.27	5728	4513	68637.6	-72.82	8062500	11062500	5812500	-0.752	70839	7102055718	-49.53	-49.61	122604744000	6139	562500	2387680	-86439360000	1417	2391920	122604744000	562500	-44.41	2387680	8860152723	-50.65	0.3605
AP11	A	11	AP	4	4	2150	09:40:48	9.68	9	35.072	09:46:56	9.78222	9	36.376	AP11A	151	0.341333	239.376	239.717	4860	3170	85003.5	-68.89	5812500	8812500	2062500	-0.519	79760	11171088624	-45.71	-45.68	88774488000	5845	1687500	2394160	-88468520000	1613	2396903	88774488000	1687500	-41.59	2394160	12119534075	-50.34	0.1172
AP11	A	11	AP	4	4	2150	09:40:48	9.68	9	35.072	09:46:56	9.78222	9	36.376	AP11A	152	0.498667	239.813	240.312	5840	4289	-10822.5	-65.46	5812500	13125000	6750000	4541	84133	16494387093	-42.28	-42.29	212985664000	5795	6375000	2401493	-154558640000	1609	2401627	212985664000	6375000	-39.15	2401493	18207676844	-45.31	0.6738
AP11	A	11	AP	4	4	2150	09:40:48	9.68	9	35.072	09:46:56	9.78222	9	36.376	AP11A	153	1.58133	240.365	241.947	5292	4362	-29858.7	-47.52	6187500	8250000	6937500	27486	89653	130341760338	-24.33	-24.34	1346389504000	5294	3562500	2415867	-1287070720000	2980	2415935	1346389504000	3562500	-14.81	2404880	130996089203	-22.35	0.0776
AP11	A	11	AP	4	4	2150	09:40:48	9.68	9	35.072	09:46:56	9.78222	9	36.376	AP11A	154	0.272	242.325	242.597	5420	4837	43772.3	-74.52	5250000	9750000	6375000	-7128	109253	5661185102	-51.34	-51.58	92725304000	5973	1125000	2423573	-123261760000	3135	2423705	123261760000	1125000	-47.86	2423573	25303921412	-57.23	0.1176
AP11	A	11	AP	4	4	2150	09:40:48	9.68	9	35.072	09:46:56	9.78222	9	36.376	AP11A	945	0.205151	243.107	243.312	2777	3433	70539.5	-65.45	375000	6750000	375000	0.884	117066	16616789168	-42.06	-42.23	76414600000	5849	375000	2431760	-65151228000	1224	2431749	76414600000	375000	-38	2431680	16616792881	-49.11	0.3026
AP11	A	11	AP	4	4	2150	09:40:48	9.68	9	35.072	09:46:56	9.78222	9	36.376	AP11A	155	0.258667	243.915	244.173	5285	3986	6824.2	-88.80	3562500	9187500	5625000	-21621	125147	1116016788	-65.62	-65.69	35824188000	5497	5625000	2439573	-27867812000	0.917	2440985	35824188000	5625000	-61.92	2439573	9901894296	-71.56	0.1649
AP11	A	11	AP	4	4	2150	09:40:48	9.68	9	35.072	09:46:56	9.78222	9	36.376	AP11A	156	0.330667	247.709	248.04	5314	4479	-49293.7	-77.12	4500000	9187500	4312500	-8885	163093	4263131271	-53.94	-54.04	59809228000	6060	4125000	2477760	-147185888000	1920	2477747	147185888000	4125000	-47.66	2480240	11416771315	-58.85	0.9516
AP11	A	11	AP	4	4	2150	09:40:48	9.68	9	35.072	09:46:56	9.78222	9	36.376	AP11A	157	0.557333	248.171	248.728	5296	3616	113884.8	-59.39	4125000	8812500	7125000	11098	167707	33352453257	-36.21	-36.18	319635968000	5317	7312500	2485867	-280386144000	1717	2485779	319635968000	7312500	-30.43	2482107	35181711483	-38.71	0.0718
AP11	A	11	AP	4	4	2150	09:40:48	9.68	9	35.072	09:46:56	9.78222	9	36.376	AP11A	158	1.024	248.784	249.808	3889	4300	-47002.8	-46.67	1125000	4125000	3937500	26446	173840	143538677735	-23.49	-23.50	1441418112000	5784	3375000	2489387	-1112448256000	1380	2489362	1441418112000	3375000	-16.05	2491893	144144738245	-23.40	0.3958
AP03	C	03	AP	4	4	1925					09:26:50	9.44722	9	35.051	AP03C	45	0.592	81.5387	82.1307	4497	4049	-319339.9	-36.95	2812500	7312500	3375000	33797	220387	443550140711	-13.77	-13.70	2147483648000	5246	3375000	820560	-2147483648000	2457	820576	2147483648000	3375000	-11.46	816720	443765915646	-15.98	0.2252
AP03	C	03	AP	4	4	1925					09:26:50	9.44722	9	35.051	AP03C	929	0.520079	82.5742	83.0943	3823	3326	103352.0	-76.82	2625000	6187500	2812500	-6674	230742	4689793795	-53.66	-53.22	52750552000	6076	3562500	829253	-59453568000	0.568	827439	59453568000	3562500	-49.19	828080	16247852673	-56.05	0.4485
AP03	C	03	AP	4	4	1925					09:26:50	9.44722	9	35.051	AP03C	930	0.393207	82.6362	83.0294	4266	3747	114263.7	-77.53	1312500	6562500	3375000	-8519	231362	3934152802	-54.30	-54.74	52750552000	5218	3562500	829253	-59453568000	2008	827439	59453568000	3562500	-49.19	827067	18294770142	-58.80	0.1769
AP03	C	03	AP	4	4	1925					09:26:50	9.44722	9	35.051	AP03C	46	1.52311	83.3542	84.8773	3671	3796	51356.2	-49.70	562500	4312500	3375000	25139	238542	100628063988	-26.52	-26.58	1409701632000	4881	3562500	844853	-838647168000	2232	845936	1409701632000	3562500	-19.92	840453	101418204694	-24.76	0.4536
AP03	C	03	AP	4	4	1925					09:26:50	9.44722	9	35.051	AP03C	931	0.872391	83.4466	84.319	5096	4053	73877.3	-74.46	3000000	8625000	7312500	-2156	239466	5710039329	-51.38	-51.51	95469256000	5368	7125000	842373	-91726832000	1786	841266	95469256000	7125000	-47.78	842373	16307051652	-52.10	0.9080
AP03	C	03	AP	4	4	1925					09:26:50	9.44722	9	35.051	AP03C	46	0.525333	84.352	84.8773	3663	3567	40471.6	-45.10	562500	4312500	3375000	25130	248520	171156738461	-21.92	-21.97	1409701632000	5123	3562500	844853	-838647168000	2232	845936	1409701632000	3562500	-19.92	844853	171289778718	-24.77	0.2538
AP03	C	03	AP	4	4	1925					09:26:50	9.44722	9	35.051	AP03C	47	1.28	85.1813	86.4613	4070	3737	-1251225.2	-34.47	1500000	4312500	3750000	39601	256813	585834040666	-11.29	-11.28	2147483648000	5021	3375000	859493	-2147483648000	2373	857221	2147483648000	3375000	-9.44	859493	586123812934	-10.21	0.5992
AP03	C	03	AP	4	4	1925					09:26:50	9.44722	9	35.051	AP03C	48	1.576	86.744	88.32	4311	4149	-507285.8	-35.62	1500000	6000000	3562500	39369	272440	512366889715	-12.44	-12.45	2147483648000	5713	3375000	876000	-2147483648000	3005	872023	2147483648000	3375000	-7.56	877013	513321099919	-10.47	0.6074
AP03	C	03	AP	4	4	1925					09:26:50	9.44722	9	35.051	AP03C	49	0.397333	88.4187	88.816	4333	4157	38923.3	-46.42	937500	5250000	3562500	22604	289187	147201854374	-23.24	-23.28	1116551680000	5940	3750000	887840	-1095914496000	2523	887439	1116551680000	3750000	-18.95	887840	147423612248	-27.29	0.9195
AP03	C	03	AP	4	4	1925					09:26:50	9.44722	9	35.051	AP03C	50	0.621333	89.2533	89.8747	4127	3382	-41745.1	-38.82	937500	3937500	3562500	32130	297533	356141607154	-15.64	-15.61	2073465216000	4697	3187500	894533	-1791816448000	1705	894762	2073465216000	3187500	-12.42	894533	356276960677	-17.67	0.3219
AP03	C	03	AP	4	4	1925					09:26:50	9.44722	9	35.051	AP03C	51	0.434667	90.2133	90.648	4556	4004	29037.8	-80.74	2250000	6750000	3562500	-11330	307133	2775066468	-57.56	-57.77	44722548000	5751	1125000	902453	-58889000000	2526	904269	58889000000	1125000	-53.12	902453	16247929514	-61.39	0.0736
AP03	C	03	AP	4	4	1925					09:26:50	9.44722	9	35.051	AP03C	52	1.09333	91.0213	92.1147	4747	3969	32332.8	-77.60	3375000	8062500	3562500	-4194	315213	4077674839	-54.41	-54.43	70168600000	5640	3562500	920720	-87621696000	1303	918320	87621696000	3562500	-49.74	917973	9707174862	-54.04	0.7098
AP03	C	03	AP	4	4	1925					09:26:50	9.44722	9	35.051	AP03C	53	1.20267	92.3893	93.592	4543	4287	371.4	-59.03	2812500	8062500	3562500	14787	328893	35102827489	-35.85	-35.73	573055424000	5762	3187500	932800	-542835264000	1124	932680	573055424000	3187500	-24.96	931440	36215566716	-34.93	0.6275
AP03	C	03	AP	4	4	1925					09:26:50	9.44722	9	35.051	AP03C	54	0.389333	94	94.3893	5358	4407	-20262.5	-71.22	4500000	10125000	3000000	-2289	345000	8324469928	-48.04	-48.23	52451472000	5759	1125000	940507	-70191520000	1740	940385	70191520000	1125000	-45.8	941573	11831415975	-52.33	0.4041
AP06	A	06	AP	4	4	2485	09:35:57	9.59917	9	38.098	10:06:53	10.1147	10	35.044	AP06A	62	0.153863	109.142	109.296	2914	4417	70982.4	-87.54	375000	7312500	1312500	-22715	145417	1223852198	-64.36	-64.88	25912840000	6040	1312500	1091840	-32653502000	1651	1091759	32653502000	1312500	-56.53	1091840	7902563349	-73.01	0.2679
AP06	A	06	AP	4	4	2485	09:35:57	9.59917	9	38.098	10:06:53	10.1147	10	35.044	AP06A	63	0.384	117.832	118.216	5373	4103	-19971.9	-95.75	5625000	9375000	3375000	-26869	232320	497320616	-72.57	-72.71	39632256000	5712	1125000	1181333	-35082660000	1756	1180887	39632256000	1125000	-69.87	1179680	11505774764	-76.86	0.3542
AP06	A	06	AP	4	4	2485	09:35:57	9.59917	9	38.098	10:06:53	10.1147	10	35.044	AP06A	64	0.68	119.44	120.12	5468	4642	-10183.4	-71.29	5250000	9937500	4687500	0.055	248400	8452787850	-48.11	-48.10	108353816000	6055	1687500	1199867	-132337312000	1298	1194945	132337312000	1687500	-42.06	1198427	11769312969	-49.77	0.5922
AP06	A	06	AP	4	4	2485	09:35:57	9.59917	9	38.098	10:06:53	10.1147	10	35.044	AP06A	65	0.274667	120.285	120.56	3373	3868	40081.4	-74.07	375000	4875000	1875000	-6636	256853	6121396281	-50.89	-50.90	57996928000	6051	1875000	1203573	-40745080000	1438	1203733	57996928000	1875000	-41.39	1203573	7255424744	-56.51	0.2621
AP06	A	06	AP	4	4	2485	09:35:57	9.59917	9	38.098	10:06:53	10.1147	10	35.044	AP06A	933	0.0854797	120.75	120.835	4150	3432	99998.3	-78.10	1687500	6187500	3187500	-15700	261499	3855226374	-54.83	-54.92	22672390000	5621	3375000	1207840	-22173586000	1349	1208256	22672390000	3375000	-53.23	1208267	7912253904	-65.60	0.9032
AP06	A	06	AP	4	4	2485	09:35:57	9.59917	9	38.098	10:06:53	10.1147	10	35.044	AP06A	66	0.442667	121.12	121.563	5336	4257	-88452.2	-77.04	4312500	10125000	3562500	-7545	265200	4255876521	-53.85	-54.06	55110572000	6018	1125000	1212000	-93975080000	1991	1211997	93975080000	1125000	-47.57	1212000	7101028186	-57.60	0.1807
AP13	A	13	AP	4	4	1685	09:25:09	9.41917	9	26.381	09:37:36	9.62667	9	25.021	AP13A	207	0.562667	303.797	304.36	4519	4387	-83838.1	-60.12	1312500	5250000	7312500	10403	10973	30536482580	-36.94	-36.94	195944544000	5509	7125000	3040480	-194840960000	3232	3040907	195944544000	7125000	-36.54	3043307	31706376680	-39.44	0.9479
AP13	A	13	AP	4	4	1685	09:25:09	9.41917	9	26.381	09:37:36	9.62667	9	25.021	AP13A	208	0.917333	304.499	305.416	5751	4374	21347.0	-61.66	4125000	10312500	4125000	10978	17987	25448143859	-38.48	-38.53	438559744000	5525	3375000	3048453	-442639360000	2059	3048430	442639360000	3375000	-33.68	3048453	31933384238	-38.90	0.3779
AP13	A	13	AP	4	4	1685	09:25:09	9.41917	9	26.381	09:37:36	9.62667	9	25.021	AP13A	209	0.786667	305.675	306.461	5646	3799	-44015.9	-62.08	3750000	10125000	4312500	9880	29747	24353258492	-38.90	-38.91	631657856000	5429	4875000	3059813	-514764384000	1306	3059799	631657856000	4875000	-32.38	3057093	34350621637	-39.95	0.0408
AP13	A	13	AP	4	4	1685	09:25:09	9.41917	9	26.381	09:37:36	9.62667	9	25.021	AP13A	210	0.506667	306.699	307.205	5378	4489	-76668.7	-58.70	1875000	9375000	7125000	11353	39987	36130521826	-35.52	-35.48	227346160000	5536	6562500	3069467	-213288592000	3039	3067374	227346160000	6562500	-34.62	3067627	38467568713	-38.43	0.1217
AP13	A	13	AP	4	4	1685	09:25:09	9.41917	9	26.381	09:37:36	9.62667	9	25.021	AP13A	211	0.362667	307.381	307.744	5677	4732	-30161.1	-46.62	5625000	9750000	7500000	22014	46813	144962745238	-23.44	-23.41	1204193664000	5567	3937500	3074507	-840684544000	1864	3074496	1204193664000	3937500	-23.93	3074507	145370173183	-27.82	0.1912
AP13	A	13	AP	4	4	1685	09:25:09	9.41917	9	26.381	09:37:36	9.62667	9	25.021	AP13A	212	1.01333	307.944	308.957	5428	4570	-16959.8	-55.43	3937500	8250000	6187500	17640	52440	52593193715	-32.25	-32.22	549838080000	5521	3937500	3088053	-524007424000	2303	3088291	549838080000	3937500	-27.3	3081013	53637647278	-32.16	0.1553
AP13	A	13	AP	4	4	1685	09:25:09	9.41917	9	26.381	09:37:36	9.62667	9	25.021	AP13A	213	0.632	309.224	309.856	5048	4161	-3625861.4	-41.33	3562500	8250000	4500000	29683	65240	266095942189	-18.15	-18.14	1538388224000	5268	3937500	3093707	-1295941248000	2481	3097200	1538388224000	3937500	-15.11	3096640	267625163335	-20.13	0.6949
AP13	A	13	AP	4	4	1685	09:25:09	9.41917	9	26.381	09:37:36	9.62667	9	25.021	AP13A	214	0.570667	310.077	310.648	4859	4344	1395619.5	-43.68	3000000	5812500	6750000	26907	73773	204378359683	-20.50	-20.43	2017203200000	5347	6750000	3104400	-1275264512000	2666	3104396	2017203200000	6750000	-19.11	3104400	204812586627	-22.87	0.6355
AP13	A	13	AP	4	4	1685	09:25:09	9.41917	9	26.381	09:37:36	9.62667	9	25.021	AP13A	215	0.965333	310.936	311.901	5084	4451	-503320.1	-45.83	3187500	6937500	6000000	27029	82360	158824029753	-22.65	-22.62	1090259840000	5432	3937500	3111787	-963818880000	2135	3116056	1090259840000	3937500	-23.09	3111787	159075645833	-22.77	0.2514
AP13	A	13	AP	4	4	1685	09:25:09	9.41917	9	26.381	09:37:36	9.62667	9	25.021	AP13A	216	0.229333	312.355	312.584	4433	3664	31455.7	-83.63	5250000	8437500	4687500	-16974	96547	1975225609	-60.45	-60.73	65805516000	5306	1125000	3123680	-52519472000	1248	3123672	65805516000	1125000	-54.59	3123680	19702833361	-67.12	0.0581
AP13	A	13	AP	4	4	1685	09:25:09	9.41917	9	26.381	09:37:36	9.62667	9	25.021	AP13A	217	0.256	312.672	312.928	3508	3292	-352411.3	-88.23	2437500	5062500	1312500	-21097	99720	1254936926	-65.05	-64.67	33808580000	4495	1125000	3129013	-52006316000	1306	3127007	52006316000	1125000	-59.64	3129013	19565599578	-70.58	0.8958
AP13	A	13	AP	4	4	1685	09:25:09	9.41917	9	26.381	09:37:36	9.62667	9	25.021	AP13A	936	0.3203	313.428	313.748	2062	2616	29553.6	-71.64	375000	562500	562500	-3540	107276	7682016725	-48.41	-48.93	42363108000	5496	375000	3136240	-48977048000	0.832	3136276	48977048000	375000	-42.42	3136240	10185525164	-53.87	0.6134
AP13	A	13	AP	4	4	1685	09:25:09	9.41917	9	26.381	09:37:36	9.62667	9	25.021	AP13A	953	0.359015	313.459	313.819	1818	2555	-36008.2	-73.95	187500	750000	562500	-5392	107595	4674390696	-50.75	-53.24	42363108000	5633	562500	3135973	-48977048000	0.814	3136276	48977048000	562500	-42.77	3135973	9766975932	-57.69	0.3835
AP13	A	13	AP	4	4	1685	09:25:09	9.41917	9	26.381	09:37:36	9.62667	9	25.021	AP13A	937	0.427066	314.282	314.709	4053	3392	-42824.0	-83.07	5812500	8812500	1125000	-13597	115818	2189686881	-59.72	-59.83	69531280000	5460	937500	3145227	-56617332000	0.775	3145536	69531280000	937500	-52.56	3145227	14586142881	-63.53	0.5660
AP13	A	13	AP	4	4	1685	09:25:09	9.41917	9	26.381	09:37:36	9.62667	9	25.021	AP13A	218	1.48267	315.859	317.341	5398	4469	-74012.8	-62.35	3000000	8062500	7125000	12373	131587	23776514570	-39.17	-39.12	262585744000	5585	7500000	3172800	-305640192000	3025	3172790	305640192000	7500000	-31.15	3162133	25117562017	-37.41	0.2392
AP13	A	13	AP	4	4	1685	09:25:09	9.41917	9	26.381	09:37:36	9.62667	9	25.021	AP13A	219	0.685333	317.629	318.315	5229	4445	10990.2	-51.67	2625000	7875000	7125000	19705	149293	82230300056	-28.49	-28.34	1183335296000	5466	6937500	3179680	-962663296000	2695	3179675	1183335296000	6937500	-25.44	3179680	82660321681	-29.98	0.4942
AP13	A	13	AP	4	4	1685	09:25:09	9.41917	9	26.381	09:37:36	9.62667	9	25.021	AP13A	220	0.626667	318.704	319.331	5486	4514	-32819.9	-49.97	4500000	8625000	7500000	21027	160040	98824552809	-26.78	-26.74	1024481536000	5456	7312500	3191547	-754869504000	1273	3191753	1024481536000	7312500	-23.65	3187600	100452195000	-28.77	0.0894
AP13	A	13	AP	4	4	1685	09:25:09	9.41917	9	26.381	09:37:36	9.62667	9	25.021	AP13A	221	0.229333	319.685	319.915	4769	3946	78103.5	-82.33	4687500	7687500	3562500	-15676	169853	2334563912	-59.15	-59.27	51771984000	5225	3562500	3196987	-56938544000	2068	3198063	56938544000	3562500	-55.32	3196987	18999616528	-65.67	0.0581
AP13	A	13	AP	4	4	1685	09:25:09	9.41917	9	26.381	09:37:36	9.62667	9	25.021	AP13A	222	0.429333	320.032	320.461	4913	3910	-20627.3	-73.39	5250000	7500000	5437500	-4030	173320	6630734024	-50.21	-50.21	41259200000	5072	6750000	3202587	-66390944000	1522	3204203	66390944000	6750000	-50.75	3202587	9142927560	-53.88	0.5280
AP13	A	13	AP	4	4	1685	09:25:09	9.41917	9	26.381	09:37:36	9.62667	9	25.021	AP13A	223	1.96533	320.872	322.837	5476	4675	-66803.4	-68.49	4687500	10312500	6375000	7458	181720	11662763999	-45.30	-45.30	79669152000	5218	6375000	3217973	-92827216000	2472	3209854	92827216000	6375000	-42.85	3217440	13977939959	-42.37	0.4437
AP13	A	13	AP	4	4	1685	09:25:09	9.41917	9	26.381	09:37:36	9.62667	9	25.021	AP13A	224	0.861333	323.085	323.947	4711	4195	6395.3	-46.25	2812500	7125000	3937500	26104	203853	150855388786	-23.07	-23.07	1053219136000	5278	3562500	3234800	-1119687040000	2073	3235944	1119687040000	3562500	-21.2	3232240	151191486390	-23.72	0.1584
AP13	A	13	AP	4	4	1685	09:25:09	9.41917	9	26.381	09:37:36	9.62667	9	25.021	AP13A	225	0.6	324.344	324.944	5026	4403	-99287.8	-51.24	3750000	6562500	6750000	19545	216440	83883653014	-28.06	-28.17	956497344000	5576	6937500	3248907	-706477760000	1350	3248953	956497344000	6937500	-24.78	3248907	84625695343	-30.38	0.9107
AP13	A	13	AP	4	4	1685	09:25:09	9.41917	9	26.381	09:37:36	9.62667	9	25.021	AP13A	226	0.629333	325.376	326.005	5114	4107	-47742.0	-73.64	5062500	8437500	3750000	-2634	226760	6338408275	-50.46	-50.60	57589496000	5357	6750000	3259333	-88486784000	1786	3253918	88486784000	6750000	-47.8	3254027	14393439120	-52.61	0.0424
AP13	A	13	AP	4	4	1685	09:25:09	9.41917	9	26.381	09:37:36	9.62667	9	25.021	AP13A	227	1.37333	326.483	327.856	5483	4594	-52520.2	-65.29	5250000	8812500	3562500	9095	237827	16978713224	-42.11	-42.04	489419872000	5024	3375000	3271787	-423746048000	3411	3271772	489419872000	3375000	-29.3	3266480	19047941125	-40.66	0.1187
AP13	A	13	AP	4	4	1685	09:25:09	9.41917	9	26.381	09:37:36	9.62667	9	25.021	AP13A	228	0.584	328.107	328.691	5566	4495	-20974.0	-62.71	3187500	9562500	6750000	7978	254067	22776487911	-39.53	-39.49	186975360000	5587	6750000	3286213	-182209856000	2522	3286170	186975360000	6750000	-35.4	3285627	24310769242	-41.82	0.7808
AP06	A	06	AP	4	4	2485	09:35:57	9.59917	9	38.098	10:06:53	10.1147	10	35.044	AP06A	67	0.205333	122.819	123.024	3806	3227	-28347.4	-88.38	4875000	7875000	1687500	-22196	282187	1118034272	-65.20	-65.67	33162088000	5433	1125000	1228747	-49014784000	1193	1228870	49014784000	1125000	-59.84	1228747	13183611890	-72.54	0.2727
AX01	A	01	AX	4	3	1710	10:56:19	10.9386	10	35.855	11:07:07	11.1186	11	32.313	AX01A	249	0.314667	354.355	354.669	5272	5015	25438.5	-87.79	3562500	10312500	3000000	-19770	0.2547	1271317149	-64.61	-64.55	21772204000	5864	1687500	3543573	-21758446000	3364	3543851	21772204000	1687500	-58.57	3543573	4383741255	-69.58	0.0085
AX01	A	01	AX	4	3	1710	10:56:19	10.9386	10	35.855	11:07:07	11.1186	11	32.313	AX01A	250	0.210667	354.92	355.131	5511	4617	517781.4	-69.46	6562500	10125000	7312500	-3171	0.8200	10517833579	-46.28	-46.20	87852416000	5719	7125000	3550373	-84702896000	2494	3550366	87852416000	7125000	-47.85	3550373	11289124529	-52.96	0.5570
AX01	A	01	AX	4	3	1710	10:56:19	10.9386	10	35.855	11:07:07	11.1186	11	32.313	AX01A	251	0.202667	355.869	356.072	5844	5070	14649.2	-85.05	4687500	10687500	7500000	-18919	17693	1767678903	-61.87	-61.69	47584912000	5907	7500000	3558720	-47867932000	3229	3559582	47867932000	7500000	-59.28	3559840	9997597937	-68.62	0.5658
AX01	A	01	AX	4	3	1710	10:56:19	10.9386	10	35.855	11:07:07	11.1186	11	32.313	AX01A	252	1.056	356.835	357.891	5856	4717	14119.0	-62.24	6000000	11250000	5437500	11008	27347	23862977839	-39.06	-39.08	423023744000	5673	6187500	3577120	-518358496000	2243	3572812	518358496000	6187500	-31.92	3570987	30750117351	-38.85	0.2500
AX01	A	01	AX	4	3	1710	10:56:19	10.9386	10	35.855	11:07:07	11.1186	11	32.313	AX01A	253	0.373333	359.035	359.408	5782	4700	-87987.3	-62.70	6750000	12187500	4687500	6051	49347	22736241567	-39.52	-39.50	423024160000	5634	3375000	3590667	-509961120000	3049	3590667	509961120000	3375000	-33.05	3590667	26796501628	-43.78	0.0857
AX01	A	01	AX	4	3	1710	10:56:19	10.9386	10	35.855	11:07:07	11.1186	11	32.313	AX01A	254	0.205333	359.453	359.659	5452	4641	-238163.0	-62.56	4312500	9187500	4875000	3627	53533	23215291383	-39.38	-39.32	482868640000	5391	1687500	3595040	-376081440000	2578	3595059	482868640000	1687500	-35.87	3596213	26815278284	-46.20	0.8182
AX01	A	01	AX	4	3	1710	10:56:19	10.9386	10	35.855	11:07:07	11.1186	11	32.313	AX01A	255	1.12267	359.819	360.941	4942	4401	8561.2	-66.95	3937500	8625000	6000000	6570	57187	13920884429	-43.77	-43.77	130221320000	6036	3750000	3599627	-136042240000	1377	3599626	136042240000	3750000	-34.15	3599147	16199923047	-43.26	0.0855
AX03	C	03	AX	4	3	1935					10:29:55	10.4986	10	25.526	AX03C	263	2.263	422.241	424.504	4658	3806	-48080.1	-56.72	2625000	6562500	3750000	19833	0.0410	45478407519	-33.54	-33.48	687564544000	5369	3562500	4223093	-997663296000	1128	4222437	997663296000	3562500	-20.89	4223093	45675175395	-29.94	0.0295
AX03	C	03	AX	4	3	1935					10:29:55	10.4986	10	25.526	AX03C	264	0.496	424.864	425.36	3833	3378	-34386.5	-80.24	5250000	9562500	1312500	-10258	26640	2827860314	-57.06	-57.61	57971352000	5247	1125000	4251840	-55894372000	1324	4250505	57971352000	1125000	-50.11	4251840	14373793725	-60.65	0.6452
AX03	C	03	AX	4	3	1935					10:29:55	10.4986	10	25.526	AX03C	265	0.490667	425.691	426.181	3655	3112	-21583.7	-83.82	2812500	8437500	1312500	-13888	34907	1865781459	-60.64	-61.22	59868268000	5013	1125000	4257333	-59653812000	1308	4259552	59868268000	1125000	-55.07	4257333	19009036575	-64.31	0.0870
AX03	C	03	AX	4	3	1935					10:29:55	10.4986	10	25.526	AX03C	266	1.12833	426.6	427.729	4614	4219	-10966.9	-86.58	6187500	9375000	4125000	-13058	44005	1408794057	-63.40	-63.66	34893004000	6068	1125000	4266027	-55437612000	0.783	4266343	55437612000	1125000	-52.04	4266027	4213979416	-63.14	0.0000
AX03	C	03	AX	4	3	1935					10:29:55	10.4986	10	25.526	AX03C	266	0.237333	426.8	427.037	4716	4188	-49463.7	-84.72	6750000	9375000	4125000	-17912	46000	1756422480	-61.54	-61.75	21770048000	5745	1125000	4268613	-34822636000	1895	4268390	34822636000	1125000	-57.82	4268613	4525761637	-67.99	0.2584
AX03	C	03	AX	4	3	1935					10:29:55	10.4986	10	25.526	AX03C	267	1.7447	428.413	430.157	4863	4226	-40105.9	-83.74	6375000	9375000	6000000	-8312	62126	1932068308	-60.56	-60.92	75659936000	6062	9937500	4286320	-79230792000	1381	4286321	79230792000	9937500	-50.75	4286320	6147703069	-58.50	0.1254
AX03	C	03	AX	4	3	1935					10:29:55	10.4986	10	25.526	AX03C	267	1.12267	429.035	430.157	4901	3935	-52023.5	-83.80	6375000	9562500	5625000	-10283	68347	1935293474	-60.62	-60.90	50016564000	6062	1125000	4290773	-74573000000	1381	4290848	74573000000	1125000	-52.12	4290773	5355840188	-60.40	0.0380
AX03	C	03	AX	4	3	1935					10:29:55	10.4986	10	25.526	AX03C	268	0.328	430.187	430.515	5085	4140	52120.0	-84.31	4125000	9000000	5062500	-16148	79867	1890349015	-61.13	-61.11	31946782000	5355	7875000	4302667	-30299410000	2227	4301867	31946782000	7875000	-58.96	4302747	7162767913	-65.95	0.2623
AX03	C	03	AX	4	3	1935					10:29:55	10.4986	10	25.526	AX03C	269	0.962667	430.557	431.52	5490	3579	-52132.9	-75.46	4875000	10875000	6937500	-2607	83573	5216281428	-52.28	-52.29	96642752000	5470	6750000	4313813	-107938408000	1191	4313834	107938408000	6750000	-41.56	4313120	10723942950	-52.46	0.7839
AX03	C	03	AX	4	3	1935					10:29:55	10.4986	10	25.526	AX03C	270	0.778667	431.715	432.493	4607	4295	-56907.9	-38.47	1687500	5437500	4125000	33461	95147	369574109369	-15.29	-15.28	2147483648000	5579	3750000	4320747	-2147483648000	1944	4320176	2147483648000	3750000	-9.12	4317707	371405862740	-16.37	0.0719
AX03	C	03	AX	4	3	1935					10:29:55	10.4986	10	25.526	AX03C	270	0.778667	431.715	432.493	4607	4295	-56907.9	-38.47	1687500	5437500	4125000	33461	95147	369574109369	-15.29	-15.28	2147483648000	5579	3750000	4320747	-2147483648000	1944	4320176	2147483648000	3750000	-9.12	4317707	371405862740	-16.37	0.0719
AX03	C	03	AX	4	3	1935					10:29:55	10.4986	10	25.526	AX03C	271	2.368	432.635	435.003	5006	4318	-65609.5	-41.44	2062500	6562500	4125000	35308	104347	262083371754	-18.26	-18.27	2147483648000	5469	3562500	4328373	-2147483648000	3442	4328369	2147483648000	3562500	-10.83	4344667	262445562833	-14.53	0.7736
AX05	A	05	AX	4	3	1570	10:33:36	10.56	10	35.034	10:40:42	10.6783	10	35.925	AX05A	945	0.344026	447.759	448.103	4531	4194	-179816.0	-52.17	1500000	7875000	5625000	16175	0.0592	75807484647	-29.01	-29.04	578972736000	5238	5250000	4480427	-512763424000	2519	4480461	578972736000	5250000	-23.78	4480107	77293011967	-33.68	0.7344
AX05	A	05	AX	4	3	1570	10:33:36	10.56	10	35.034	10:40:42	10.6783	10	35.925	AX05A	282	0.831682	448.312	449.144	5430	4583	3599.1	-49.44	4687500	8625000	5437500	22760	0.6123	103581937113	-26.26	-26.33	1278653440000	5712	3562500	4491013	-855546560000	3469	4490831	1278653440000	3562500	-20.43	4484053	107076900824	-27.13	0.1093
AX05	A	05	AX	4	3	1570	10:33:36	10.56	10	35.034	10:40:42	10.6783	10	35.925	AX05A	283	0.936	449.392	450.328	4965	4215	-1203788.4	-36.04	2062500	6562500	6187500	36689	16920	489460962746	-12.86	-12.84	2147483648000	5105	6375000	4502533	-2147483648000	2617	4501790	2147483648000	6375000	-10.95	4496160	490041392259	-13.13	0.2393
AX05	A	05	AX	4	3	1570	10:33:36	10.56	10	35.034	10:40:42	10.6783	10	35.925	AX05A	284	0.824	450.571	451.395	5108	4419	-651208.0	-34.19	3187500	6562500	4125000	37985	28707	605518112489	-11.01	-11.00	2147483648000	5504	3187500	4512453	-2147483648000	2816	4506052	2147483648000	3187500	-9.23	4512453	605811241561	-11.84	0.8188
AX05	A	05	AX	4	3	1570	10:33:36	10.56	10	35.034	10:40:42	10.6783	10	35.925	AX05A	285	1	451.653	452.653	5489	4359	-414670.2	-37.49	3375000	7687500	5437500	35526	39533	414042234761	-14.31	-14.30	2147483648000	5333	3375000	4517893	-2147483648000	2291	4525888	2147483648000	3375000	-13.44	4517893	414472082447	-14.30	0.1360
AX05	A	05	AX	4	3	1570	10:33:36	10.56	10	35.034	10:40:42	10.6783	10	35.925	AX05A	286	0.896	452.923	453.819	5476	4586	-403152.0	-37.10	3375000	8062500	6187500	35440	52227	432349083759	-13.92	-13.92	2147483648000	5348	3750000	4536800	-2147483648000	2637	4536769	2147483648000	3750000	-12.87	4532960	432883894388	-14.40	0.4167
AX05	A	05	AX	4	3	1570	10:33:36	10.56	10	35.034	10:40:42	10.6783	10	35.925	AX05A	287	1.151	454.313	455.464	5165	4030	-325153.0	-39.81	3000000	6937500	4312500	33805	66130	315952120279	-16.63	-16.65	2147483648000	5376	3562500	4553760	-2147483648000	2159	4553827	2147483648000	3562500	-12.38	4553760	316339727465	-16.04	0.9234
AX05	A	05	AX	4	3	1570	10:33:36	10.56	10	35.034	10:40:42	10.6783	10	35.925	AX05A	288	1.008	455.763	456.771	5380	4247	-142975.2	-37.91	2437500	7687500	5062500	35140	80627	394419659526	-14.73	-14.72	2147483648000	5452	5250000	4562453	-2147483648000	2247	4566898	2147483648000	5250000	-13.45	4562453	394749655214	-14.68	0.4788
AX05	A	05	AX	4	3	1570	10:33:36	10.56	10	35.034	10:40:42	10.6783	10	35.925	AX05A	289	0.898667	457.04	457.939	5186	4393	-665560.6	-35.22	3375000	7312500	6562500	37335	93400	538033984795	-12.04	-12.02	2147483648000	5219	3187500	4574240	-2147483648000	2941	4572041	2147483648000	3187500	-11.07	4574240	538625758054	-12.49	0.4273
AX05	A	05	AX	4	3	1570	10:33:36	10.56	10	35.034	10:40:42	10.6783	10	35.925	AX05A	290	1.36267	458.189	459.552	5354	4281	1451.1	-39.61	3750000	7687500	4125000	34746	104893	324001547777	-16.43	-16.43	2147483648000	5458	2625000	4590613	-2031298304000	2557	4585812	2147483648000	2625000	-15.66	4593120	324165004254	-15.08	0.8239
AX05	A	05	AX	4	3	1570	10:33:36	10.56	10	35.034	10:40:42	10.6783	10	35.925	AX05A	291	0.428245	459.972	460.4	4810	4287	35938.0	-38.17	1125000	6187500	6375000	31159	122718	384588656569	-14.99	-14.94	2147483648000	5170	6375000	4603147	-2147483648000	2449	4603154	2147483648000	6375000	-14.14	4603147	385582720918	-18.62	0.8000
AX05	A	05	AX	4	3	1570	10:33:36	10.56	10	35.034	10:40:42	10.6783	10	35.925	AX05A	292	0.746667	460.624	461.371	5056	4123	-88451.6	-37.05	3000000	6562500	6562500	34701	129240	434435469149	-13.87	-13.88	2147483648000	5246	6750000	4610213	-2147483648000	2136	4608293	2147483648000	6750000	-13.61	4612693	434917018077	-15.15	0.8643
AX05	A	05	AX	4	3	1570	10:33:36	10.56	10	35.034	10:40:42	10.6783	10	35.925	AX05A	293	0.952	461.619	462.571	5183	4272	-383387.2	-37.07	3187500	7125000	5437500	35736	139187	433380003624	-13.89	-13.90	2147483648000	5319	6937500	4620880	-2147483648000	2541	4618032	2147483648000	6937500	-13.23	4620880	434129501388	-14.11	0.4930
AX05	A	05	AX	4	3	1570	10:33:36	10.56	10	35.034	10:40:42	10.6783	10	35.925	AX05A	294	1.47394	462.878	464.352	4829	4149	21589.8	-42.53	2062500	5625000	4125000	32160	151781	232977184292	-19.35	-19.29	1871624704000	5138	3562500	4636587	-1981512448000	2945	4639261	1981512448000	3562500	-15.55	4639253	233264262347	-17.61	0.7101
AX05	A	05	AX	4	3	1570	10:33:36	10.56	10	35.034	10:40:42	10.6783	10	35.925	AX05A	295	1.62772	464.639	466.267	4870	3771	37944.1	-53.85	2250000	8250000	4875000	21278	169389	62904629525	-30.67	-30.66	779410752000	4952	5625000	4662213	-792358400000	2623	4661658	792358400000	5625000	-25.59	4657147	65818044224	-28.55	0.6607
AX05	A	05	AX	4	3	1570	10:33:36	10.56	10	35.034	10:40:42	10.6783	10	35.925	AX05A	947	0.628736	466.49	467.119	1971	2188	64493.1	-64.24	375000	562500	562500	6797	187903	17845322683	-41.01	-41.61	80868984000	5589	562500	4667840	-75753608000	0.858	4666831	80868984000	562500	-36.46	4668373	22497307750	-43.62	0.5532
AX05	A	05	AX	4	3	1570	10:33:36	10.56	10	35.034	10:40:42	10.6783	10	35.925	AX05A	966	0.46159	466.502	466.964	1967	1794	27688.7	-62.95	375000	562500	562500	6772	188024	20774280894	-39.69	-40.29	80868984000	4972	562500	4667840	-75753608000	0.858	4666831	80868984000	562500	-36.46	4668373	26179957673	-43.65	0.7267
AX05	A	05	AX	4	3	1570	10:33:36	10.56	10	35.034	10:40:42	10.6783	10	35.925	AX05A	967	0.444494	467.323	467.768	2406	2185	17360.0	-61.73	375000	750000	562500	7935	196230	25924356793	-38.35	-38.36	80733144000	4748	562500	4675547	-90306400000	1317	4675549	90306400000	562500	-35.17	4675547	25924663741	-41.89	0.5212
AX05	A	05	AX	4	3	1570	10:33:36	10.56	10	35.034	10:40:42	10.6783	10	35.925	AX05A	948	0.462655	467.344	467.807	2409	2328	-27253.6	-61.89	375000	750000	562500	7902	196445	25322101675	-38.56	-38.57	80733144000	4993	562500	4675547	-90306400000	1317	4675549	90306400000	562500	-35.17	4675547	25322107851	-41.92	0.4535
AX05	A	05	AX	4	3	1570	10:33:36	10.56	10	35.034	10:40:42	10.6783	10	35.925	AX05A	296	1.30667	468.091	469.397	4769	4167	-456158.2	-35.79	2625000	5062500	6375000	38386	203907	501516317547	-12.61	-12.63	2147483648000	5646	6750000	4685680	-2147483648000	1857	4681734	2147483648000	6750000	-11.26	4682427	502058813266	-11.47	0.1163
AX05	A	05	AX	4	3	1570	10:33:36	10.56	10	35.034	10:40:42	10.6783	10	35.925	AX05A	297	0.578667	469.829	470.408	4868	4320	-342902.3	-36.55	2437500	5625000	6562500	34101	221293	464049331458	-13.37	-13.31	2147483648000	5068	3375000	4703120	-2147483648000	2994	4699511	2147483648000	3375000	-13.96	4703120	464425794495	-15.68	0.8341
AX05	A	05	AX	4	3	1570	10:33:36	10.56	10	35.034	10:40:42	10.6783	10	35.925	AX05A	298	0.965333	470.653	471.619	4939	4160	-686803.9	-35.21	3375000	6000000	3937500	37649	229533	539372940626	-12.03	-12.00	2147483648000	5299	6562500	4710480	-2147483648000	2641	4708615	2147483648000	6562500	-10.24	4710480	540360113167	-12.15	0.4088
AX05	A	05	AX	4	3	1570	10:33:36	10.56	10	35.034	10:40:42	10.6783	10	35.925	AX05A	299	0.704	471.851	472.555	5095	4233	-128184.4	-39.92	2062500	6000000	4312500	31574	241507	314923919399	-16.74	-16.67	2147483648000	5324	4312500	4721227	-2145479168000	2281	4724031	2147483648000	4312500	-16.5	4721227	315775789351	-18.20	0.3864
AX05	A	05	AX	4	3	1570	10:33:36	10.56	10	35.034	10:40:42	10.6783	10	35.925	AX05A	300	1.32533	472.864	474.189	4994	4118	-100486.3	-37.96	3187500	5625000	3937500	36274	251640	392265031648	-14.78	-14.77	2147483648000	5353	3000000	4731147	-2100911104000	2535	4730104	2147483648000	3000000	-13.15	4731147	392518304380	-13.54	0.1891
AX05	A	05	AX	4	3	1570	10:33:36	10.56	10	35.034	10:40:42	10.6783	10	35.925	AX05A	301	1.29333	474.488	475.781	5239	4235	53045.3	-42.29	2812500	6937500	4687500	31832	267880	237460050664	-19.11	-19.13	1858044416000	5361	3375000	4751413	-1275436928000	1754	4752652	1858044416000	3375000	-18.73	4751413	238196953072	-18.01	0.5041
AX05	A	05	AX	4	3	1570	10:33:36	10.56	10	35.034	10:40:42	10.6783	10	35.925	AX05A	949	0.462655	476.012	476.475	2205	1926	81636.0	-62.84	375000	750000	562500	6888	283120	20536004462	-39.57	-40.39	83827344000	4755	375000	4761520	-84355432000	0.721	4764255	84355432000	375000	-37.99	4761013	27499356128	-43.74	0.1919
AX06	A	06	AX	4	3	1665	10:28:31	10.4753	10	25.202	10:59:10	10.9861	10	34.862	AX06A	325	0.765613	518.645	519.411	5583	4590	-61364.5	-49.20	3750000	9750000	6375000	22652	0.0451	107694349930	-26.02	-25.99	1708202112000	5567	6562500	5193733	-1065704384000	2719	5193722	1708202112000	6562500	-21.4	5187253	108014054363	-27.15	0.1045
AX06	A	06	AX	4	3	1665	10:28:31	10.4753	10	25.202	10:59:10	10.9861	10	34.862	AX06A	326	0.242667	519.843	520.085	5769	4828	-502648.1	-56.00	5062500	10687500	5812500	10858	12427	49633187000	-32.81	-32.72	468222688000	5675	6187500	5199893	-604621824000	3629	5199882	604621824000	6187500	-32.09	5199893	60773883747	-38.87	0.6000
AX06	A	06	AX	4	3	1665	10:28:31	10.4753	10	25.202	10:59:10	10.9861	10	34.862	AX06A	327	0.866667	520.651	521.517	4858	4184	-47810.3	-41.43	3375000	7687500	6000000	30951	20507	262639377846	-18.25	-18.25	1519948800000	5182	3750000	5208907	-1310532736000	2825	5213337	1519948800000	3750000	-19.1	5208907	263032879862	-18.87	0.2747
AX06	A	06	AX	4	3	1665	10:28:31	10.4753	10	25.202	10:59:10	10.9861	10	34.862	AX06A	328	1.01333	521.821	522.835	4771	4154	-44269.2	-37.65	3562500	8062500	4125000	35420	32213	405560244993	-14.47	-14.48	1840914560000	5050	3187500	5218773	-1509610752000	2238	5218826	1840914560000	3187500	-11.58	5222880	405684910634	-14.42	0.4605
AX06	A	06	AX	4	3	1665	10:28:31	10.4753	10	25.202	10:59:10	10.9861	10	34.862	AX06A	329	0.768	523.147	523.915	4968	3752	3362.8	-46.30	3187500	5812500	6375000	25569	45467	150401957424	-23.12	-23.09	1513348224000	5091	7125000	5236640	-1221275008000	1970	5235881	1513348224000	7125000	-20.2	5236640	150541266346	-24.24	0.6736
AX06	A	06	AX	4	3	1665	10:28:31	10.4753	10	25.202	10:59:10	10.9861	10	34.862	AX06A	980	0.63255	524.441	525.073	2586	2809	-12455.1	-68.54	375000	2437500	562500	2632	58406	10811484871	-45.20	-45.96	60130144000	5767	375000	5246027	-99074856000	0.762	5244947	99074856000	375000	-38.67	5249040	14428332995	-47.95	0.7331
AX06	A	06	AX	4	3	1665	10:28:31	10.4753	10	25.202	10:59:10	10.9861	10	34.862	AX06A	961	0.699914	524.39	525.09	2711	3111	-15137.4	-71.21	375000	4500000	750000	0.378	57900	7188103717	-47.89	-49.51	60130144000	5884	562500	5245947	-99074856000	0.913	5244947	99074856000	562500	-40.77	5249040	13718993095	-51.06	0.7356
AX06	A	06	AX	4	3	1665	10:28:31	10.4753	10	25.202	10:59:10	10.9861	10	34.862	AX06A	330	0.462468	525.62	526.083	5566	4710	-9930.2	-90.00	11250000	15187500	6562500	-20333	70202	955340408	-66.82	-67.04	31307208000	6058	1125000	5258347	-45538756000	1520	5258351	45538756000	1125000	-59.72	5258347	6330926227	-70.38	0.4624
AX06	A	06	AX	4	3	1665	10:28:31	10.4753	10	25.202	10:59:10	10.9861	10	34.862	AX06A	331	0.266667	527.024	527.291	4943	4047	8110.0	-83.82	2812500	6937500	5250000	-16561	84240	2013731215	-60.64	-60.56	46197364000	5210	4875000	5270453	-37563784000	2533	5271920	46197364000	4875000	-54.94	5271413	11753307467	-66.30	0.4343
AX06	A	06	AX	4	3	1665	10:28:31	10.4753	10	25.202	10:59:10	10.9861	10	34.862	AX06A	981	0.54707	528.202	528.749	2335	2215	-71924.2	-72.36	187500	750000	562500	-1771	96017	7627142967	-48.97	-48.99	43798504000	4793	562500	5282293	-54845980000	1212	5284244	54845980000	562500	-42.41	5287413	7627150233	-51.61	0.9902
AX06	A	06	AX	4	3	1665	10:28:31	10.4753	10	25.202	10:59:10	10.9861	10	34.862	AX06A	332	0.357333	529.259	529.616	3362	3126	-974.4	-87.08	2625000	7125000	1125000	-18514	106587	1282778271	-63.90	-64.48	33701204000	5590	1125000	5293067	-31364638000	0.982	5292992	33701204000	1125000	-59.43	5293067	11835219977	-68.94	0.1343
AX06	A	06	AX	4	3	1665	10:28:31	10.4753	10	25.202	10:59:10	10.9861	10	34.862	AX06A	333	0.448	530.872	531.32	2956	2880	-24573.4	-81.08	375000	9562500	1125000	-11539	122720	2524425113	-57.90	-58.60	41635428000	5549	1125000	5310347	-65591000000	0.616	5310329	65591000000	1125000	-50.96	5310347	11885934306	-62.08	0.3631
AX06	A	06	AX	4	3	1665	10:28:31	10.4753	10	25.202	10:59:10	10.9861	10	34.862	AX06A	334	0.464	531.672	532.136	4601	3968	-70029.2	-55.72	2625000	4125000	4312500	13946	130720	48981340037	-32.54	-32.84	688063168000	5078	4125000	5319253	-567490752000	1744	5319170	688063168000	4125000	-26.2	5319253	49477190603	-36.17	0.5434
AX06	C	06	AX	4	3	1665	10:28:31	10.4753	10	25.202	10:59:10	10.9861	10	34.862	AX06C	347	0.592	543.891	544.483	5589	4275	-65575.5	-67.03	5625000	9750000	8250000	3698	0.0907	13885523506	-43.85	-43.79	124378656000	5647	9375000	5439760	-121423472000	1803	5443045	124378656000	9375000	-43.46	5439413	14890643337	-46.06	0.0814
AX06	C	06	AX	4	3	1665	10:28:31	10.4753	10	25.202	10:59:10	10.9861	10	34.862	AX06C	348	0.354667	544.667	545.021	5496	4371	-38325.1	-69.08	5625000	10875000	6750000	-0.543	0.8667	10771790188	-45.90	-45.99	117595136000	5570	3750000	5447093	-140349312000	2015	5448614	140349312000	3750000	-41.44	5448293	17891564640	-50.49	0.4586
AX06	C	06	AX	4	3	1665	10:28:31	10.4753	10	25.202	10:59:10	10.9861	10	34.862	AX06C	349	1.352	545.283	546.635	5893	4732	89030.0	-61.66	5437500	11250000	5812500	12662	14827	25391804128	-38.48	-38.54	512722976000	5840	1875000	5462000	-593420544000	2927	5462821	593420544000	1875000	-30.88	5463467	31346492384	-37.23	0.7870
AX06	C	06	AX	4	3	1665	10:28:31	10.4753	10	25.202	10:59:10	10.9861	10	34.862	AX06C	350	1.44267	547.021	548.464	5199	4294	-142751.2	-44.52	3562500	7500000	6187500	30073	32213	182681756225	-21.34	-21.40	2147483648000	4963	3937500	5481547	-1881990016000	3846	5481670	2147483648000	3937500	-13.81	5476667	183200781975	-19.81	0.4463
AX06	C	06	AX	4	3	1665	10:28:31	10.4753	10	25.202	10:59:10	10.9861	10	34.862	AX06C	351	1.32	548.56	549.88	5120	4186	-395863.0	-39.36	3187500	6375000	6000000	34856	47600	333682132088	-16.18	-16.17	2147483648000	5486	6562500	5497173	-2147483648000	2047	5495343	2147483648000	6562500	-13.21	5497173	334190529233	-14.97	0.8768
AX06	C	06	AX	4	3	1665	10:28:31	10.4753	10	25.202	10:59:10	10.9861	10	34.862	AX06C	352	0.84	550.067	550.907	5207	3895	-55041.5	-64.66	3750000	6750000	6750000	7601	62667	18686250124	-41.48	-41.21	533410208000	5531	3562500	5508133	-378378880000	0.831	5508269	533410208000	3562500	-33.17	5501387	23595863442	-41.97	0.0857
AX06	C	06	AX	4	3	1665	10:28:31	10.4753	10	25.202	10:59:10	10.9861	10	34.862	AX06C	353	0.232	551.163	551.395	5233	3775	-80308.1	-83.12	3187500	8625000	3375000	-16416	73627	2195127593	-59.94	-59.81	31569598000	5228	2625000	5511627	-50446660000	1589	5513452	50446660000	2625000	-55.48	5511627	8708397105	-66.15	0.0000
AX06	C	06	AX	4	3	1665	10:28:31	10.4753	10	25.202	10:59:10	10.9861	10	34.862	AX06C	354	0.397333	552.043	552.44	3065	2412	-27780.8	-85.39	2437500	8250000	1125000	-16364	82427	1542337436	-62.21	-62.88	40861752000	4899	1125000	5520853	-38323500000	0.754	5520780	40861752000	1125000	-57.35	5520853	14146294898	-66.88	0.1074
AX06	C	06	AX	4	3	1665	10:28:31	10.4753	10	25.202	10:59:10	10.9861	10	34.862	AX06C	984	0.46159	552.94	553.401	1872	2457	-36819.3	-74.13	187500	562500	562500	-4466	91395	6000002005	-50.93	-51.08	29046104000	6104	562500	5530107	-37073032000	1297	5530311	37073032000	562500	-43.72	5530107	6360933074	-54.43	0.1512
AX06	C	06	AX	4	3	1665	10:28:31	10.4753	10	25.202	10:59:10	10.9861	10	34.862	AX06C	985	0.410303	553.88	554.29	1963	2485	-32930.9	-72.20	187500	562500	562500	-2880	100798	7593792605	-48.84	-49.03	36268452000	5432	562500	5539840	-68499304000	1191	5539614	68499304000	562500	-41.72	5539840	8065719361	-52.90	0.2549
AX06	C	06	AX	4	3	1665	10:28:31	10.4753	10	25.202	10:59:10	10.9861	10	34.862	AX06C	355	2.00075	554.495	556.496	5151	4201	3852.2	-57.52	2625000	7125000	6000000	18501	106952	41160114582	-34.34	-34.35	765078912000	5298	6750000	5560133	-660419008000	2026	5560640	765078912000	6750000	-25.8	5558773	42389433246	-31.34	0.6907
AX06	C	06	AX	4	3	1665	10:28:31	10.4753	10	25.202	10:59:10	10.9861	10	34.862	AX06C	356	0.802667	556.648	557.451	5109	4278	-64176.3	-47.40	3375000	6375000	4500000	24647	128480	130783932637	-24.22	-24.31	2147483648000	5530	3750000	5572960	-1201451776000	2705	5573661	2147483648000	3750000	-18.88	5574213	130964373590	-25.26	0.9633
AX06	C	06	AX	4	3	1665	10:28:31	10.4753	10	25.202	10:59:10	10.9861	10	34.862	AX06C	357	0.261333	557.787	558.048	4539	3931	17209.8	-79.37	5812500	9562500	5625000	-12155	139867	3176937263	-56.19	-56.60	64738584000	5206	1125000	5578187	-73160880000	0.799	5578727	73160880000	1125000	-52.53	5578400	18760868739	-62.43	0.2041
AX06	C	06	AX	4	3	1665	10:28:31	10.4753	10	25.202	10:59:10	10.9861	10	34.862	AX06C	358	1.072	558.403	559.475	4337	4012	-36362.6	-55.34	3187500	4875000	4125000	17975	146027	52708325213	-32.16	-32.20	879588864000	5520	3937500	5593813	-715643584000	1968	5593948	879588864000	3937500	-22.75	5585227	53360814595	-31.90	0.1119
AX07	A	07	AX	4	3	1870	10:39:06	10.6517	10	27.106	10:49:42	10.8283	10	42.429	AX07A	374	0.850667	579.109	579.96	5310	4535	-123638.8	-40.54	2625000	8250000	4500000	31773	0.4093	291154128582	-17.36	-17.36	2147483648000	5524	4125000	5792507	-2147483648000	2437	5792509	2147483648000	4125000	-13.97	5792507	291403782200	-18.06	0.1661
AX07	A	07	AX	4	3	1870	10:39:06	10.6517	10	27.106	10:49:42	10.8283	10	42.429	AX07A	375	0.208	580.037	580.245	5636	4526	-55510.4	-57.88	4312500	10500000	4500000	8355	13373	39630895252	-34.70	-34.68	417862144000	5490	6000000	5801973	-399410496000	2567	5801200	417862144000	6000000	-32.21	5801973	48717497966	-41.50	0.7692
AX07	A	07	AX	4	3	1870	10:39:06	10.6517	10	27.106	10:49:42	10.8283	10	42.429	AX07A	376	0.746667	580.912	581.659	4850	4224	168941.2	-52.44	1312500	5625000	3562500	19306	22120	74398829075	-29.26	-29.21	812333760000	5667	3937500	5812053	-973304768000	2164	5811775	973304768000	3937500	-22.69	5810907	75802047252	-30.48	0.2393
AX07	A	07	AX	4	3	1870	10:39:06	10.6517	10	27.106	10:49:42	10.8283	10	42.429	AX07A	377	0.872	581.688	582.56	5172	4604	-405.8	-45.51	3000000	6187500	4687500	26917	29880	166620016136	-22.32	-22.20	2147483648000	5702	4125000	5817227	-2147483648000	2979	5817504	2147483648000	4125000	-16.65	5817227	166930500196	-22.80	0.0398
AX07	A	07	AX	4	3	1870	10:39:06	10.6517	10	27.106	10:49:42	10.8283	10	42.429	AX07A	988	1.81217	582.845	584.657	1921	2204	-42395.0	-65.27	187500	562500	562500	10401	41447	17054574192	-42.01	-42.00	66993896000	4924	562500	5836373	-82399376000	1362	5829485	82399376000	562500	-36.31	5836373	17054625965	-39.42	0.4374
AX07	A	07	AX	4	3	1870	10:39:06	10.6517	10	27.106	10:49:42	10.8283	10	42.429	AX07A	962	1.17443	583.504	584.679	1631	1936	-29454.3	-63.85	187500	375000	562500	9891	48044	19573350407	-40.63	-40.81	66993896000	5133	562500	5836373	-69213736000	0.963	5836384	69213736000	562500	-36.31	5836373	20268637846	-40.11	0.1116
AX07	A	07	AX	4	3	1870	10:39:06	10.6517	10	27.106	10:49:42	10.8283	10	42.429	AX07A	989	0.512878	584.965	585.478	1814	2010	48163.2	-67.67	187500	562500	562500	2426	62646	12286229169	-44.51	-44.85	48835268000	5682	562500	5852720	-46514404000	0.693	5851523	48835268000	562500	-39.55	5852720	13409671670	-47.75	0.5990
AX07	A	07	AX	4	3	1870	10:39:06	10.6517	10	27.106	10:49:42	10.8283	10	42.429	AX07A	963	0.40334	585.047	585.45	1346	1363	72654.4	-67.81	187500	375000	562500	1321	63466	8851079630	-44.55	-47.70	48835268000	4648	562500	5852720	-46514404000	0.555	5851523	48835268000	562500	-39.55	5852720	15112332195	-51.64	0.5600
AX07	A	07	AX	4	3	1870	10:39:06	10.6517	10	27.106	10:49:42	10.8283	10	42.429	AX07A	990	0.63255	585.837	586.469	2131	2229	-25452.3	-69.20	187500	750000	562500	1957	71365	10888372963	-45.87	-45.90	49725896000	4765	562500	5861173	-56486096000	1100	5860675	56486096000	562500	-39.88	5861173	10888373632	-47.89	0.4449
AX07	A	07	AX	4	3	1870	10:39:06	10.6517	10	27.106	10:49:42	10.8283	10	42.429	AX07A	964	0.593148	585.877	586.47	2130	2244	-29871.5	-68.93	187500	750000	562500	1956	71770	11242921163	-45.61	-45.62	49725896000	4765	562500	5861173	-56486096000	1287	5860675	56486096000	562500	-39.88	5861173	11242922185	-47.89	0.4054
AX07	A	07	AX	4	3	1870	10:39:06	10.6517	10	27.106	10:49:42	10.8283	10	42.429	AX07A	378	0.54707	586.982	587.529	3243	2711	32967.8	-84.83	2812500	9375000	1312500	-14450	82819	1666740569	-61.65	-62.20	50160972000	5901	1125000	5870987	-62779576000	0.697	5870900	62779576000	1125000	-55.02	5870987	12161282523	-64.82	0.2108
AX07	A	07	AX	4	3	1870	10:39:06	10.6517	10	27.106	10:49:42	10.8283	10	42.429	AX07A	378	0.2	587.075	587.275	3212	2255	115180.8	-82.55	3187500	9375000	1125000	-16474	83747	2217569854	-59.36	-59.72	50160972000	4662	1125000	5870987	-62779576000	0.697	5870900	62779576000	1125000	-55.02	5870987	17288482490	-66.71	0.1200
AX07	A	07	AX	4	3	1870	10:39:06	10.6517	10	27.106	10:49:42	10.8283	10	42.429	AX07A	991	0.290631	588.008	588.298	1865	2050	50888.8	-70.88	187500	562500	562500	-3161	93077	8663073478	-47.62	-47.89	45302124000	5380	562500	5881387	-54821416000	1103	5881348	54821416000	562500	-41.48	5881547	9291005827	-53.25	0.5093
AX07	A	07	AX	4	3	1870	10:39:06	10.6517	10	27.106	10:49:42	10.8283	10	42.429	AX07A	379	2.62983	588.503	591.133	5290	4361	-35799.3	-47.30	2812500	7125000	5250000	29911	98035	131863151977	-24.11	-24.24	2147483648000	5608	6375000	5909093	-2147483648000	2539	5908795	2147483648000	6375000	-13.97	5893413	132410460800	-20.04	0.3185
AX07	A	07	AX	4	3	1870	10:39:06	10.6517	10	27.106	10:49:42	10.8283	10	42.429	AX07A	380	0.52	591.397	591.917	5144	4522	26128.7	-40.12	1875000	7875000	4312500	30045	126973	306733515192	-16.94	-16.90	2147483648000	5460	3562500	5915493	-2147483648000	2134	5915189	2147483648000	3562500	-14.46	5915493	306980300317	-19.74	0.2887
AX07	A	07	AX	4	3	1870	10:39:06	10.6517	10	27.106	10:49:42	10.8283	10	42.429	AX07A	381	0.573333	592.205	592.779	5281	4734	-42492.7	-43.19	2437500	8625000	4500000	27398	135053	213778155836	-20.01	-20.04	2147483648000	5810	4125000	5924560	-2147483648000	2085	5923933	2147483648000	4125000	-13.76	5924560	214299387985	-22.46	0.4346
AX07	A	07	AX	4	3	1870	10:39:06	10.6517	10	27.106	10:49:42	10.8283	10	42.429	AX07A	382	1.592	592.971	594.563	5616	4755	1252.8	-46.30	3375000	9000000	5437500	28731	142707	150407604726	-23.12	-23.09	2147483648000	5088	5625000	5934720	-1991924352000	2286	5934619	2147483648000	5625000	-18.76	5931093	150566623486	-21.07	0.0871
AX07	A	07	AX	4	3	1870	10:39:06	10.6517	10	27.106	10:49:42	10.8283	10	42.429	AX07A	383	0.28	594.859	595.139	3594	3007	-37943.6	-72.87	750000	2812500	3187500	-5357	161587	6931766411	-49.69	-49.82	92577472000	4487	3375000	5949973	-89358096000	1764	5949975	92577472000	3375000	-44.84	5949973	18645937189	-55.35	0.4952
AX07	A	07	AX	4	3	1870	10:39:06	10.6517	10	27.106	10:49:42	10.8283	10	42.429	AX07A	384	3.06214	594.863	597.925	5356	4121	-40127.7	-46.77	3375000	7500000	5812500	31093	161632	141869373883	-23.59	-23.60	2147483648000	5490	3937500	5973280	-1608588160000	2957	5973276	2147483648000	3937500	-16.83	5971013	142218515704	-18.74	0.7308
AX07	A	07	AX	4	3	1870	10:39:06	10.6517	10	27.106	10:49:42	10.8283	10	42.429	AX07A	385	0.485333	598.211	598.696	3604	2963	-3851.6	-75.21	1875000	6375000	1500000	-5326	195107	5123286010	-52.03	-52.45	63575776000	5012	1125000	5983440	-95637136000	0.940	5983430	95637136000	1125000	-43.98	5983440	17559421175	-55.59	0.2747
AX07	A	07	AX	4	3	1870	10:39:06	10.6517	10	27.106	10:49:42	10.8283	10	42.429	AX07A	386	2.35024	598.231	600.581	5503	4159	-40418.4	-49.57	3375000	9000000	4875000	27152	195311	102549519139	-26.38	-26.42	2147483648000	5848	4312500	5995573	-1753224704000	3022	5995481	2147483648000	4312500	-18.81	5995573	102996726963	-22.71	0.5641
AX07	A	07	AX	4	3	1870	10:39:06	10.6517	10	27.106	10:49:42	10.8283	10	42.429	AX07A	387	0.632	600.888	601.52	3505	2674	-58536.4	-77.13	1687500	2437500	2437500	-6105	221880	4073886661	-53.95	-54.44	51382160000	5487	1125000	6010213	-81105976000	0.711	6010214	81105976000	1125000	-46.27	6010400	16515203131	-56.43	0.2405
AX07	A	07	AX	4	3	1870	10:39:06	10.6517	10	27.106	10:49:42	10.8283	10	42.429	AX07A	388	2.04	601.592	603.632	5312	4298	-26080.6	-57.42	3562500	7500000	6000000	18689	228920	41855351389	-34.24	-34.20	646145472000	5530	3562500	6031733	-505783712000	2703	6034129	646145472000	3562500	-29.69	6031733	42970365313	-31.11	0.7752
AX07	A	07	AX	4	3	1870	10:39:06	10.6517	10	27.106	10:49:42	10.8283	10	42.429	AX07A	389	0.933333	604.008	604.941	5800	3239	-7037.4	-70.40	7125000	11437500	5437500	2319	253080	9206358527	-47.22	-47.36	346696320000	6196	11437500	6047227	-263620144000	0.463	6047090	346696320000	11437500	-36.44	6047440	22478953358	-47.66	0.7886
AX07	C	07	AX	4	3	1870	10:39:06	10.6517	10	27.106	10:49:42	10.8283	10	42.429	AX07C	993	0.188055	605.907	606.095	2356	2659	97063.3	-80.79	187500	6937500	1125000	-14978	0.1072	2657828781	-57.51	-58.15	15749215000	5963	937500	6059787	-21814368000	0.719	6059410	21814368000	937500	-51.01	6059787	4508971101	-65.41	0.3768
AX07	C	07	AX	4	3	1870	10:39:06	10.6517	10	27.106	10:49:42	10.8283	10	42.429	AX07C	992	0.188055	606.249	606.437	5186	3127	181891.5	-66.36	8437500	10687500	6187500	-0.565	0.4491	15278526342	-43.10	-42.96	147993168000	5319	562500	6063253	-153710176000	0.995	6063804	153710176000	562500	-43.14	6063253	15278530169	-50.21	0.4058
AX07	C	07	AX	4	3	1870	10:39:06	10.6517	10	27.106	10:49:42	10.8283	10	42.429	AX07C	965	0.166081	606.275	606.441	5210	4064	-246777.0	-66.79	8437500	10500000	6937500	-1601	0.4754	13724893838	-43.61	-43.89	147993168000	5435	562500	6063253	-153710176000	1254	6063804	153710176000	562500	-43.14	6063253	15893866382	-51.69	0.2951
AX07	C	07	AX	4	3	1870	10:39:06	10.6517	10	27.106	10:49:42	10.8283	10	42.429	AX07C	391	1.192	606.509	607.701	5484	4264	-46251.4	-75.00	6187500	9750000	6375000	-1222	0.7093	5524653375	-51.82	-51.79	52958204000	5548	8437500	6066507	-82768808000	2035	6073310	82768808000	8437500	-49.26	6067413	6940634698	-51.03	0.1946
AX07	C	07	AX	4	3	1870	10:39:06	10.6517	10	27.106	10:49:42	10.8283	10	42.429	AX07C	392	0.565333	607.933	608.499	5830	4647	-41726.2	-58.91	4875000	10875000	5437500	11640	21333	34891403048	-35.73	-35.78	462305600000	5629	8437500	6082800	-482576832000	2226	6081394	482576832000	8437500	-33.15	6082213	43283766874	-38.26	0.5094
AX07	C	07	AX	4	3	1870	10:39:06	10.6517	10	27.106	10:49:42	10.8283	10	42.429	AX07C	393	0.306667	608.685	608.992	5483	3999	65650.6	-65.87	5625000	11437500	5062500	1997	28853	15340957046	-42.69	-42.92	284171072000	5454	7312500	6087067	-337166784000	1243	6087066	337166784000	7312500	-35.06	6087067	19791762919	-48.05	0.0614
AX07	C	07	AX	4	3	1870	10:39:06	10.6517	10	27.106	10:49:42	10.8283	10	42.429	AX07C	394	0.32	609.269	609.589	5740	3974	83775.4	-64.98	5812500	11625000	4687500	3110	34693	17420007040	-41.80	-41.82	297038784000	5510	1125000	6093147	-362075648000	1296	6093151	362075648000	1125000	-35.88	6093147	20404465072	-46.77	0.1417
AX07	C	07	AX	4	3	1870	10:39:06	10.6517	10	27.106	10:49:42	10.8283	10	42.429	AX07C	395	0.336	609.904	610.24	5622	4744	84309.5	-72.84	4500000	9000000	7125000	-4576	41040	6963433604	-49.66	-49.78	72003448000	5547	9937500	6099947	-76701536000	3071	6099949	76701536000	9937500	-50.13	6099947	13409703405	-54.52	0.2640
AX10	A	10	AX	4	3	1470	11:21:16	11.3544	11	29.117	11:24:30	11.4083	11	27.124	AX10A	424	0.298667	648.2	648.499	5459	4643	-117834.0	-44.89	2437500	9562500	9187500	22903	0.0000	177636618428	-21.71	-21.65	1116969984000	5430	9562500	6483867	-1216238208000	3220	6484012	1216238208000	9562500	-21.7	6483867	177846222004	-26.90	0.6250
AX10	A	10	AX	4	3	1470	11:21:16	11.3544	11	29.117	11:24:30	11.4083	11	27.124	AX10A	425	0.813333	648.661	649.475	5524	4761	242.9	-45.02	5812500	10125000	7312500	27081	0.4613	173461597571	-21.84	-21.85	813886080000	5406	3937500	6493040	-849098304000	3458	6491556	849098304000	3937500	-22.81	6494347	173713449867	-22.75	0.9507
AX10	A	10	AX	4	3	1470	11:21:16	11.3544	11	29.117	11:24:30	11.4083	11	27.124	AX10A	426	0.981333	649.656	650.637	4949	4140	-135399.1	-37.61	3562500	7500000	4125000	35328	14560	408647882155	-14.42	-14.41	2147483648000	5387	3187500	6500480	-2147483648000	2298	6500176	2147483648000	3187500	-12.2	6502427	409357813573	-14.49	0.5978
AX10	A	10	AX	4	3	1470	11:21:16	11.3544	11	29.117	11:24:30	11.4083	11	27.124	AX10A	968	0.415203	650.76	651.175	5050	3892	16461.5	-60.47	3000000	7312500	3187500	8807	25597	30698229749	-37.21	-36.90	629336768000	5203	3187500	6508453	-421965824000	1109	6508436	629336768000	3187500	-28.93	6508453	30698232013	-40.71	0.2065
AX10	A	10	AX	4	3	1470	11:21:16	11.3544	11	29.117	11:24:30	11.4083	11	27.124	AX10A	1002	0.256439	650.804	651.06	4952	4332	13589.8	-58.99	2250000	6750000	3375000	8155	26038	35753257221	-35.75	-35.57	629336768000	5550	3187500	6508453	-421965824000	2549	6508436	629336768000	3187500	-28.93	6508453	38903012783	-41.48	0.1579
AX10	A	10	AX	4	3	1470	11:21:16	11.3544	11	29.117	11:24:30	11.4083	11	27.124	AX10A	427	0.898667	651.224	652.123	4666	3968	-99836.4	-38.38	3187500	6000000	4125000	34174	30240	373696553416	-15.20	-15.19	2147483648000	5089	3562500	6514693	-1962246272000	2111	6514919	2147483648000	3562500	-11.94	6514693	373975230127	-15.65	0.2730
AX10	A	10	AX	4	3	1470	11:21:16	11.3544	11	29.117	11:24:30	11.4083	11	27.124	AX10A	428	0.712	652.277	652.989	4323	3709	-45515.1	-42.99	937500	5062500	3750000	28541	40773	225921270910	-19.81	-19.56	2147483648000	5321	3562500	6528907	-1956179968000	2267	6524368	2147483648000	3562500	-15.2	6525387	226817383977	-21.03	0.3647
AX10	A	10	AX	4	3	1470	11:21:16	11.3544	11	29.117	11:24:30	11.4083	11	27.124	AX10A	429	0.954667	653.131	654.085	4639	4070	-301408.1	-34.13	2625000	6187500	3937500	38670	49307	610399400094	-10.95	-10.93	2147483648000	5165	3375000	6536373	-2147483648000	2221	6535687	2147483648000	3375000	-5.28	6540853	611720588717	-11.13	10000
AX10	A	10	AX	4	3	1470	11:21:16	11.3544	11	29.117	11:24:30	11.4083	11	27.124	AX10A	430	0.264	654.395	654.659	4138	3903	-2790282.8	-34.47	750000	4500000	3937500	32746	61947	582711243110	-11.29	-11.33	2147483648000	4959	3750000	6545467	-2147483648000	2450	6545001	2147483648000	3750000	-10.48	6545467	585163794244	-17.11	0.5714
AX10	A	10	AX	4	3	1470	11:21:16	11.3544	11	29.117	11:24:30	11.4083	11	27.124	AX10A	431	0.8	654.885	655.685	5096	4465	-1580663.1	-33.36	3187500	8062500	4500000	38690	66853	667493997318	-10.18	-10.15	2147483648000	5260	3750000	6549733	-2147483648000	2958	6549490	2147483648000	3750000	-8.77	6549733	668337000061	-11.12	0.1100
AX10	A	10	AX	4	3	1470	11:21:16	11.3544	11	29.117	11:24:30	11.4083	11	27.124	AX10A	432	1.14667	655.829	656.976	4326	3801	-607619.3	-35.79	1500000	5812500	3750000	37812	76293	503300131932	-12.60	-12.60	2147483648000	5017	3562500	6563733	-2147483648000	2171	6562221	2147483648000	3562500	-6.83	6563733	503955337338	-12.01	0.4732
AX10	A	10	AX	4	3	1470	11:21:16	11.3544	11	29.117	11:24:30	11.4083	11	27.124	AX10A	433	1.416	657.307	658.723	4484	3928	8392.0	-40.02	3000000	5437500	3937500	34500	91067	309685537894	-16.84	-16.82	2052013824000	4971	3562500	6585253	-1517315200000	3304	6584751	2052013824000	3562500	-15.14	6577173	309902764620	-15.31	0.2900
AX10	A	10	AX	4	3	1470	11:21:16	11.3544	11	29.117	11:24:30	11.4083	11	27.124	AX10A	434	0.898667	658.907	659.805	4897	4264	-622672.8	-34.76	3375000	7500000	4312500	37794	107067	568263560779	-11.58	-11.55	2147483648000	5354	3750000	6591653	-2147483648000	2651	6591117	2147483648000	3750000	-7	6591653	570954809887	-12.01	0.2878
AX10	A	10	AX	4	3	1470	11:21:16	11.3544	11	29.117	11:24:30	11.4083	11	27.124	AX10A	1003	0.205151	660.019	660.224	4348	3577	-79997.2	-54.28	1687500	7125000	3375000	11993	118185	60321320421	-30.95	-31.03	455206144000	5096	3562500	6601440	-658240448000	1741	6601449	658240448000	3562500	-25.91	6601440	60321320830	-37.91	0.6184
AX10	A	10	AX	4	3	1470	11:21:16	11.3544	11	29.117	11:24:30	11.4083	11	27.124	AX10A	435	1.38996	660.343	661.733	4148	3825	-85587.1	-37.50	3562500	7312500	3562500	36935	121434	412594738259	-14.32	-14.33	2147483648000	4719	3562500	6614267	-1856070784000	3161	6612150	2147483648000	3562500	-11.17	6614267	412846384232	-12.90	0.7793
AX10	C	10	AX	4	3	1470	11:21:16	11.3544	11	29.117	11:24:30	11.4083	11	27.124	AX10C	450	0.256	677.389	677.645	4199	3747	57365.6	-79.77	6000000	9562500	1500000	-12641	0.0893	2978836998	-56.59	-57.16	56450916000	5271	1125000	6774133	-108868656000	1470	6774137	108868656000	1125000	-49.64	6774613	18193066065	-63.08	0.2812
AX10	C	10	AX	4	3	1470	11:21:16	11.3544	11	29.117	11:24:30	11.4083	11	27.124	AX10C	451	0.552	677.928	678.48	5904	4662	-26692.5	-58.33	5437500	10875000	5625000	12096	0.6280	37553351464	-35.15	-35.15	525274464000	5655	6187500	6783680	-464194176000	2874	6782329	525274464000	6187500	-30.76	6781253	46541913844	-37.73	0.3544
AX10	C	10	AX	4	3	1470	11:21:16	11.3544	11	29.117	11:24:30	11.4083	11	27.124	AX10C	452	1.104	678.605	679.709	5668	4050	-37588.7	-65.81	4500000	10687500	4875000	7631	13053	16296052297	-42.63	-42.40	487972416000	5445	6375000	6790453	-451207072000	0.862	6787288	487972416000	6375000	-32.44	6794160	22213285351	-41.97	0.7343
AX10	C	10	AX	4	3	1470	11:21:16	11.3544	11	29.117	11:24:30	11.4083	11	27.124	AX10C	453	1.81067	680.187	681.997	5807	4641	-3924.1	-65.97	5437500	9937500	7312500	9619	28867	15536520291	-42.79	-42.81	434442528000	5611	6187500	6802667	-404488192000	2972	6802661	434442528000	6187500	-32.73	6803440	17423401111	-40.23	0.0869
AX10	C	10	AX	4	3	1470	11:21:16	11.3544	11	29.117	11:24:30	11.4083	11	27.124	AX10C	454	0.288	682.219	682.507	3713	3416	62454.5	-81.79	5062500	8812500	1312500	-14156	49187	2409022138	-58.61	-59.00	51453024000	5646	1312500	6822720	-59564400000	1333	6822705	59564400000	1312500	-55.03	6822720	16634451125	-64.41	0.1852
AX10	C	10	AX	4	3	1470	11:21:16	11.3544	11	29.117	11:24:30	11.4083	11	27.124	AX10C	1005	0.46159	682.876	683.338	2480	2285	-25110.5	-75.09	187500	750000	562500	-5283	55764	5575439088	-51.75	-51.71	23261384000	4169	562500	6829520	-35361656000	1399	6832413	35361656000	562500	-45.73	6830320	5575439330	-55.07	0.3372
AX10	C	10	AX	4	3	1470	11:21:16	11.3544	11	29.117	11:24:30	11.4083	11	27.124	AX10C	455	0.242667	683.576	683.819	3776	3497	92212.1	-83.17	5250000	9937500	1312500	-16316	62760	2084013188	-59.99	-60.26	42510944000	5363	1125000	6837333	-54469492000	1360	6836066	54469492000	1125000	-54.29	6837333	14396101170	-66.41	0.6444
AX10	C	10	AX	4	3	1470	11:21:16	11.3544	11	29.117	11:24:30	11.4083	11	27.124	AX10C	456	0.714667	684.563	685.277	5330	3826	-95481.5	-75.51	7687500	11062500	7687500	-3946	72627	5164141353	-52.33	-52.38	72115448000	5598	8812500	6850773	-98329968000	1628	6850888	98329968000	8812500	-52.2	6850773	9400195796	-53.84	0.7201
AX10	C	10	AX	4	3	1470	11:21:16	11.3544	11	29.117	11:24:30	11.4083	11	27.124	AX10C	457	0.269333	685.517	685.787	3422	3234	70889.9	-81.63	4312500	9937500	1312500	-14327	82173	2433314849	-58.45	-58.91	74848248000	5359	1125000	6855947	-72813600000	1267	6857434	74848248000	1125000	-53.4	6855947	21882580154	-64.61	0.2800
AX10	C	10	AX	4	3	1470	11:21:16	11.3544	11	29.117	11:24:30	11.4083	11	27.124	AX10C	458	0.338667	686.051	686.389	4670	3286	-23389.5	-76.77	2062500	8812500	3000000	-8435	87507	4425195229	-53.59	-53.72	35114732000	5211	3187500	6863200	-71937432000	1225	6861353	71937432000	3187500	-50.85	6863200	10691766386	-58.42	0.7953
AX10	C	10	AX	4	3	1470	11:21:16	11.3544	11	29.117	11:24:30	11.4083	11	27.124	AX10C	970	0.260985	686.495	686.756	5049	4268	-35960.0	-73.85	4312500	9750000	3750000	-6652	91953	6360696442	-50.65	-50.57	54703964000	5837	3562500	6866587	-51771668000	2252	6866322	54703964000	3562500	-45.27	6866587	7798444154	-56.40	0.6289
AX10	C	10	AX	4	3	1470	11:21:16	11.3544	11	29.117	11:24:30	11.4083	11	27.124	AX10C	1006	0.222247	686.501	686.723	5039	3702	25691.4	-71.57	6187500	10875000	3375000	-4943	92007	8417454868	-48.27	-48.13	54703964000	5182	3562500	6866587	-51771668000	1536	6866322	54703964000	3562500	-45.27	6866587	8417653213	-54.67	0.7108
AX10	C	10	AX	4	3	1470	11:21:16	11.3544	11	29.117	11:24:30	11.4083	11	27.124	AX10C	971	0.237259	686.851	687.088	4188	3246	23188.8	-73.17	3000000	6562500	1500000	-6394	95512	6495791832	-49.97	-50.39	36762508000	4994	375000	6869440	-40434608000	1496	6869439	40434608000	375000	-48.02	6869200	7553873489	-56.63	0.2841
AX10	C	10	AX	4	3	1470	11:21:16	11.3544	11	29.117	11:24:30	11.4083	11	27.124	AX10C	1007	0.205151	686.894	687.099	4257	3095	-201971.8	-71.93	2812500	6750000	750000	-5635	95939	7882811933	-48.58	-48.70	36762508000	4921	187500	6869200	-40434608000	1079	6869439	40434608000	187500	-47.67	6869200	7882820761	-55.58	0.1184
AX10	C	10	AX	4	3	1470	11:21:16	11.3544	11	29.117	11:24:30	11.4083	11	27.124	AX10C	459	0.464	687.317	687.781	3959	3639	67218.7	-68.24	750000	4875000	3562500	1455	100173	12133556392	-45.06	-44.96	74987608000	5633	3375000	6874933	-103165200000	2445	6874838	103165200000	3375000	-40.34	6874933	13175082795	-48.29	0.3793
AX10	C	10	AX	4	3	1470	11:21:16	11.3544	11	29.117	11:24:30	11.4083	11	27.124	AX10C	1008	0.341919	687.971	688.313	3511	2452	-64422.3	-69.66	562500	3375000	375000	-1182	106709	10495180833	-46.34	-46.22	100437920000	4987	375000	6880160	-95661960000	1084	6880089	100437920000	375000	-41.61	6880160	10495341092	-50.88	0.1260
AX10	C	10	AX	4	3	1470	11:21:16	11.3544	11	29.117	11:24:30	11.4083	11	27.124	AX10C	460	0.344	688.552	688.896	4160	3608	-3424.2	-49.36	3750000	8062500	3750000	19009	112520	105592688821	-26.18	-26.17	735290048000	5135	3562500	6887733	-638783488000	1948	6887742	735290048000	3562500	-20.13	6886827	106929695753	-30.80	0.3750
AX10	C	10	AX	4	3	1470	11:21:16	11.3544	11	29.117	11:24:30	11.4083	11	27.124	AX10C	461	0.221333	689.069	689.291	5444	4581	-7914.3	-77.21	5437500	12000000	3750000	-10760	117693	4176824283	-54.03	-54.22	79483024000	5563	3562500	6891813	-77102000000	2481	6891312	79483024000	3562500	-50.82	6891067	23181285285	-60.77	0.1585
BA01	A	01	BA	4	4	2145	11:39:21	11.6558	11	36.475	11:50:23	11.8397	11	30.113	BA01A	1010	1.21381	704.669	705.883	3580	3826	-77227.0	-41.72	750000	4500000	3750000	32333	0.2690	260970204239	-18.34	-18.31	2147483648000	5408	4312500	7051707	-1978951168000	1738	7051691	2147483648000	4312500	-11.14	7048827	260970223040	-17.47	0.1758
BA01	A	01	BA	4	4	2145	11:39:21	11.6558	11	36.475	11:50:23	11.8397	11	30.113	BA01A	972	1.21002	704.674	705.884	3580	3834	-76751.6	-41.70	750000	4500000	3750000	32333	0.2742	261377633809	-18.32	-18.29	2147483648000	5408	4312500	7051707	-1978951168000	1738	7051691	2147483648000	4312500	-11.14	7048827	261378779970	-17.47	0.1722
BA01	A	01	BA	4	4	2145	11:39:21	11.6558	11	36.475	11:50:23	11.8397	11	30.113	BA01A	973	0.806681	706.074	706.881	3090	3391	-102286.2	-41.26	375000	4125000	3562500	30984	16741	272911076280	-17.91	-17.92	1719111552000	5123	3562500	7061413	-1683298176000	1635	7061421	1719111552000	3562500	-12.13	7062480	272963686270	-18.85	0.2152
BA01	A	01	BA	4	4	2145	11:39:21	11.6558	11	36.475	11:50:23	11.8397	11	30.113	BA01A	1011	0.786413	706.088	706.874	3092	3402	-85310.8	-41.20	375000	4125000	3562500	30985	16880	276457653221	-17.80	-17.81	1719111552000	5155	3562500	7061413	-1683298176000	1638	7061421	1719111552000	3562500	-12.13	7062480	276457637400	-18.85	0.2041
BA01	A	01	BA	4	4	2145	11:39:21	11.6558	11	36.475	11:50:23	11.8397	11	30.113	BA01A	974	0.960899	707.094	708.055	3877	4332	22856.3	-45.46	750000	5437500	3750000	27551	26943	167600394049	-22.09	-22.15	1578612352000	5641	3750000	7072213	-1554414848000	0.893	7072221	1578612352000	3750000	-11.4	7072533	168837031854	-22.33	0.1643
BA01	A	01	BA	4	4	2145	11:39:21	11.6558	11	36.475	11:50:23	11.8397	11	30.113	BA01A	1012	1.12833	707.114	708.242	3920	4358	-92617.1	-46.21	750000	5437500	3750000	27596	27138	155424630670	-22.75	-22.81	1578612352000	5641	3750000	7072213	-1554414848000	1553	7072221	1578612352000	3750000	-11.4	7072533	156772839991	-22.28	0.1232
BA01	A	01	BA	4	4	2145	11:39:21	11.6558	11	36.475	11:50:23	11.8397	11	30.113	BA01A	1013	2.06861	708.84	710.909	3800	3883	-22065.0	-39.99	562500	5062500	3562500	36485	44404	322152030750	-16.49	-16.48	2147483648000	5312	3562500	7090453	-1966232704000	1504	7090368	2147483648000	3562500	-10.1	7089147	322152875446	-13.32	0.0349
BA01	A	01	BA	4	4	2145	11:39:21	11.6558	11	36.475	11:50:23	11.8397	11	30.113	BA01A	975	1.89807	708.933	710.831	3794	3907	-27303.8	-39.57	562500	5062500	3562500	36482	45331	336147952327	-16.13	-16.11	2147483648000	5263	3562500	7090453	-1966232704000	1905	7090368	2147483648000	3562500	-10.1	7094107	336297423146	-13.32	0.2518
BA01	A	01	BA	4	4	2145	11:39:21	11.6558	11	36.475	11:50:23	11.8397	11	30.113	BA01A	479	0.581333	711.173	711.755	5216	3857	20829.3	-85.49	3375000	9000000	5812500	-14822	67733	1589048983	-62.31	-62.62	67967416000	5617	4125000	7112000	-105036000000	0.861	7112148	105036000000	4125000	-55.7	7112000	11942263729	-64.97	0.0459
BA01	A	01	BA	4	4	2145	11:39:21	11.6558	11	36.475	11:50:23	11.8397	11	30.113	BA01A	1014	0.188055	712.516	712.704	2288	2203	-66248.1	-72.14	375000	750000	375000	-6220	81161	7840073888	-48.82	-48.75	35633736000	3999	375000	7125920	-44977756000	1169	7125924	44977756000	375000	-41.82	7125920	7840291391	-56.01	0.4000
BA01	A	01	BA	4	4	2145	11:39:21	11.6558	11	36.475	11:50:23	11.8397	11	30.113	BA01A	1015	0.153863	714.704	714.858	2115	2173	-5652.4	-74.27	187500	562500	375000	-9287	103044	6067217792	-50.93	-50.98	22628602000	4884	375000	7147787	-26366904000	1321	7147778	26366904000	375000	-46.55	7147787	6067423843	-59.11	0.4821
BA01	A	01	BA	4	4	2145	11:39:21	11.6558	11	36.475	11:50:23	11.8397	11	30.113	BA01A	480	0.429333	721.227	721.656	6039	5373	-11591.1	-98.09	5250000	11437500	5250000	-28735	168267	384305801	-74.91	-74.95	4087171000	5917	3562500	7213893	-3925799000	4671	7213863	4087171000	3562500	-77.63	7213893	846686094	-78.62	0.3789
BA01	A	01	BA	4	4	2145	11:39:21	11.6558	11	36.475	11:50:23	11.8397	11	30.113	BA01A	481	0.301333	737.389	737.691	4229	4494	42177.8	-78.83	750000	5437500	2062500	-10996	329893	3530553098	-55.65	-55.68	58294152000	5817	2250000	7375867	-76661904000	2261	7375880	76661904000	2250000	-47.55	7375867	7358231232	-60.89	0.6549
BA01	A	01	BA	4	4	2145	11:39:21	11.6558	11	36.475	11:50:23	11.8397	11	30.113	BA01A	482	0.685333	737.725	738.411	5073	4680	-92908.0	-69.10	5625000	9187500	6375000	2277	333253	10701742170	-45.92	-46.05	158305936000	5795	3375000	7382720	-109021664000	1755	7382874	158305936000	3375000	-42.79	7377413	12992548280	-47.69	0.0233
BA01	A	01	BA	4	4	2145	11:39:21	11.6558	11	36.475	11:50:23	11.8397	11	30.113	BA01A	483	0.410667	738.547	738.957	5270	4975	-16621.5	-78.98	4125000	8812500	3937500	-9809	341467	3468212099	-55.80	-55.84	49063012000	6045	3937500	7386613	-41272472000	2011	7388336	49063012000	3937500	-51.2	7386613	8064735877	-59.70	0.2792
BA01	A	01	BA	4	4	2145	11:39:21	11.6558	11	36.475	11:50:23	11.8397	11	30.113	BA01A	484	1.344	739.008	740.352	4870	4437	-13946.8	-64.81	3375000	9187500	3937500	9488	346080	17793104619	-41.63	-41.63	233262528000	6025	3937500	7393973	-220930240000	0.936	7398975	233262528000	3937500	-30.94	7393973	21189382048	-40.35	0.2897
BA03	C	03	BA	4	4	1885					11:40:33	11.6758	11	39.33	BA03C	500	0.509333	771.184	771.693	5800	4626	-12972.2	-57.51	5625000	10875000	5250000	12582	0.2840	41343547290	-34.33	-34.31	567855104000	5807	5812500	7713760	-570003840000	2987	7715004	570003840000	5812500	-29.53	7716240	50159196621	-37.24	0.8639
BA03	C	03	BA	4	4	1885					11:40:33	11.6758	11	39.33	BA03C	501	0.202667	772.357	772.56	4339	3989	-45450.9	-81.18	2625000	9000000	1687500	-15049	14573	2725681757	-58.00	-57.93	53013068000	5500	1500000	7724053	-55197204000	2114	7723849	55197204000	1500000	-54.05	7724053	15772953967	-64.86	0.2368
BA03	C	03	BA	4	4	1885					11:40:33	11.6758	11	39.33	BA03C	1022	0.495782	772.969	773.465	3036	2622	57066.2	-68.96	375000	6375000	562500	1097	20687	10388544709	-45.68	-46.31	122920296000	5777	375000	7733040	-209299968000	0.639	7732954	209299968000	375000	-39.52	7731867	13885365817	-49.35	0.4378
BA03	C	03	BA	4	4	1885					11:40:33	11.6758	11	39.33	BA03C	502	0.248	773.616	773.864	5197	4231	21413.8	-79.72	4500000	9000000	3937500	-12727	27160	3237709672	-56.54	-56.43	81373240000	5596	3937500	7738347	-83730384000	1839	7737874	83730384000	3937500	-51.47	7738347	19904711797	-62.49	0.8817
BA03	C	03	BA	4	4	1885					11:40:33	11.6758	11	39.33	BA03C	503	0.210667	773.971	774.181	5678	4570	-470322.0	-59.96	4312500	10875000	4687500	6336	30707	31396962582	-36.78	-36.70	327495584000	5565	4312500	7740773	-429645440000	3588	7740766	429645440000	4312500	-33.99	7740080	37767494331	-43.46	0.1772
BA03	C	03	BA	4	4	1885					11:40:33	11.6758	11	39.33	BA03C	504	0.261333	774.736	774.997	5282	4124	-46650.1	-71.14	5437500	9937500	4125000	-3917	38360	8590339121	-47.96	-47.96	61293860000	5255	6937500	7748800	-61466352000	2683	7747759	61466352000	6937500	-48.26	7748800	13284160614	-53.79	0.5510
BA03	C	03	BA	4	4	1885					11:40:33	11.6758	11	39.33	BA03C	1023	0.205151	775.072	775.277	3677	2820	-119980.7	-63.50	375000	7687500	562500	2773	41715	21150905819	-40.17	-40.13	79098184000	5079	375000	7751333	-110789320000	1483	7751582	110789320000	375000	-37.13	7751947	21150907310	-47.01	0.6053
BA03	C	03	BA	4	4	1885					11:40:33	11.6758	11	39.33	BA03C	1024	0.290631	775.567	775.858	2237	2056	131936.5	-67.81	375000	750000	375000	-0.114	46673	12680448711	-44.57	-44.58	46071408000	3936	375000	7756667	-52319452000	1369	7756252	52319452000	375000	-41.85	7756667	12680448926	-49.94	0.3426
BA03	C	03	BA	4	4	1885					11:40:33	11.6758	11	39.33	BA03C	505	1.50133	776.635	778.136	3257	3902	-480287.3	-37.10	375000	4125000	3750000	37678	57347	432446255858	-13.92	-13.92	2147483648000	5762	3750000	7771520	-2147483648000	3733	7771452	2147483648000	3750000	-7.03	7771520	432823487918	-12.16	0.3446
BA03	C	03	BA	4	4	1885					11:40:33	11.6758	11	39.33	BA03C	506	0.32	778.219	778.539	5528	4523	-154343.6	-68.25	4312500	10687500	4500000	-0.161	73187	11793886520	-45.07	-45.21	101199840000	5533	6375000	7782773	-149294480000	2482	7782774	149294480000	6375000	-45.64	7783947	21291695646	-50.15	0.5500
BA03	C	03	BA	4	4	1885					11:40:33	11.6758	11	39.33	BA03C	1025	0.359015	778.593	778.952	2484	1994	129172.3	-63.71	375000	750000	375000	4943	76933	20591185901	-40.44	-40.36	84312712000	3782	375000	7787547	-96696168000	1042	7787137	96696168000	375000	-35.97	7787547	20591193885	-44.81	0.4478
BA03	C	03	BA	4	4	1885					11:40:33	11.6758	11	39.33	BA03C	1026	0.256439	779.294	779.551	1827	2644	5859.8	-68.47	187500	562500	375000	-1360	83942	10467744072	-45.26	-46.24	50672220000	5861	375000	7793893	-69614680000	0.927	7793767	69614680000	375000	-39.58	7793893	15441759823	-52.15	0.3684
BA03	C	03	BA	4	4	1885					11:40:33	11.6758	11	39.33	BA03C	507	0.392	780.96	781.352	5808	5408	-30967.0	-73.05	7687500	12187500	6750000	-4084	100600	6878085671	-49.87	-49.89	260133440000	5961	1500000	7809627	-279023008000	4077	7809617	279023008000	1500000	-41.23	7809627	8601681372	-53.96	0.0068
BA03	C	03	BA	4	4	1885					11:40:33	11.6758	11	39.33	BA03C	508	0.205333	781.499	781.704	5828	5398	-18856.3	-95.32	5812500	12375000	5437500	-29136	105987	525015601	-72.14	-72.24	9651443000	5901	1875000	7814987	-5732776000	3978	7814995	9651443000	1875000	-68.07	7814987	1074161114	-79.11	0.0000
BA03	C	03	BA	4	4	1885					11:40:33	11.6758	11	39.33	BA03C	509	0.370667	782.461	782.832	6120	5437	-47681.0	-87.24	4125000	11625000	7875000	-18518	115613	1364209533	-64.06	-63.94	27746348000	5866	8625000	7827627	-21697616000	4449	7827617	27746348000	8625000	-64.26	7824880	1493865065	-68.25	0.0719
BA03	C	03	BA	4	4	1885					11:40:33	11.6758	11	39.33	BA03C	510	0.213333	784.845	785.059	5074	4355	-58005.2	-74.75	2250000	6375000	4125000	-8406	139453	5315947689	-51.57	-52.13	139653536000	5220	3562500	7848827	-134314368000	2804	7848826	139653536000	3562500	-45.25	7848827	5402165862	-58.84	0.1750
BA03	C	03	BA	4	4	1885					11:40:33	11.6758	11	39.33	BA03C	511	0.250667	788.528	788.779	5093	4291	63648.1	-86.73	3187500	6000000	6562500	-19691	176280	1438866501	-63.55	-63.48	30462608000	5472	4687500	7885813	-17630770000	1699	7886894	30462608000	4687500	-60.41	7886080	6005794719	-69.49	0.3191
BA04	A	04	BA	4	4	1840	11:57:26	11.9572	11	24.097	12:28:06	12.4683	12	32.26	BA04A	529	0.277333	810.2	810.477	4625	4354	-14779.5	-60.94	2812500	6937500	6375000	6532	0.0000	27911935776	-37.76	-37.72	205075648000	5329	6187500	8102827	-245848928000	2360	8102839	245848928000	6187500	-32.81	8102213	29577665933	-43.29	0.0769
BA04	A	04	BA	4	4	1840	11:57:26	11.9572	11	24.097	12:28:06	12.4683	12	32.26	BA04A	530	1.48267	810.723	812.205	5471	4465	-42306.3	-53.39	2062500	8062500	6187500	21327	0.5227	66266863877	-30.21	-30.21	464301024000	5305	5437500	8108667	-563849216000	3520	8113361	563849216000	5437500	-26.29	8111760	70116002580	-28.50	0.3058
BA04	A	04	BA	4	4	1840	11:57:26	11.9572	11	24.097	12:28:06	12.4683	12	32.26	BA04A	531	0.944	812.373	813.317	4729	4349	-477105.4	-35.70	2625000	4687500	4125000	37062	21733	507604543115	-12.52	-12.53	2147483648000	5373	3562500	8128880	-2147483648000	3163	8127726	2147483648000	3562500	-11.49	8128880	508067461311	-12.78	0.5452
BA04	A	04	BA	4	4	1840	11:57:26	11.9572	11	24.097	12:28:06	12.4683	12	32.26	BA04A	532	1.12	813.496	814.616	4588	4233	-17237.1	-65.66	2812500	6562500	3375000	7850	32960	16167984661	-42.48	-42.47	321070336000	5082	3187500	8135467	-337037632000	1802	8135457	337037632000	3187500	-29.73	8137973	18408593816	-41.97	0.2690
BA04	A	04	BA	4	4	1840	11:57:26	11.9572	11	24.097	12:28:06	12.4683	12	32.26	BA04A	1036	0.735125	814.986	815.721	1747	1612	-6216.3	-66.20	187500	375000	562500	5555	47857	14261026929	-42.94	-43.56	60216280000	5930	562500	8151733	-80045848000	0.750	8150517	80045848000	562500	-38.24	8156453	18536602910	-44.89	0.8982
BA04	A	04	BA	4	4	1840	11:57:26	11.9572	11	24.097	12:28:06	12.4683	12	32.26	BA04A	1037	0.290631	815.926	816.217	2314	2155	21162.2	-68.40	187500	562500	562500	-0.556	57260	12095403513	-45.01	-44.99	43098476000	4621	562500	8160133	-55239652000	1015	8160635	55239652000	562500	-40.81	8160133	12095405966	-50.35	0.2963
BA04	A	04	BA	4	4	1840	11:57:26	11.9572	11	24.097	12:28:06	12.4683	12	32.26	BA04A	1038	0.170959	816.456	816.627	2171	1877	-20950.6	-74.74	187500	562500	562500	-9179	62560	5826204102	-51.39	-51.33	22841978000	3805	562500	8165333	-26578026000	1006	8165332	26578026000	562500	-45.31	8165333	5826383171	-59.00	0.4531
BA04	A	04	BA	4	4	1840	11:57:26	11.9572	11	24.097	12:28:06	12.4683	12	32.26	BA04A	1039	2.15409	816.952	819.106	2753	2469	-1023.9	-75.34	375000	3562500	562500	1083	67518	5313701736	-52.07	-52.13	26389634000	4663	562500	8176293	-36178052000	1557	8187946	36178052000	562500	-44.28	8180133	5313714892	-48.80	0.4932
BA04	A	04	BA	4	4	1840	11:57:26	11.9572	11	24.097	12:28:06	12.4683	12	32.26	BA04A	533	1.49949	819.397	820.896	4784	3704	77677.0	-40.49	2250000	5625000	4125000	34274	91965	293477960448	-17.31	-17.29	2147483648000	4991	3937500	8206480	-2147483648000	2824	8205563	2147483648000	3937500	-8.16	8199280	294590736995	-15.53	0.3541
BA04	C	04	BA	4	4	1840	11:57:26	11.9572	11	24.097	12:28:06	12.4683	12	32.26	BA04C	542	0.64	834.301	834.941	4747	3951	-11781.5	-47.76	2250000	4312500	4687500	23320	0.0013	126952894441	-24.58	-24.57	928761344000	5467	4125000	8344507	-933990528000	2383	8343784	933990528000	4125000	-21.38	8346613	127234999429	-26.50	0.5625
BA04	C	04	BA	4	4	1840	11:57:26	11.9572	11	24.097	12:28:06	12.4683	12	32.26	BA04C	543	0.405333	835.101	835.507	5667	4683	27261.0	-54.35	3562500	9375000	6000000	14762	0.8013	59634685698	-31.17	-31.13	481240832000	5522	6000000	8352453	-595649600000	3012	8352817	595649600000	6000000	-32.03	8352453	65818630987	-35.05	0.3553
BA04	C	04	BA	4	4	1840	11:57:26	11.9572	11	24.097	12:28:06	12.4683	12	32.26	BA04C	544	0.221333	835.547	835.768	5687	4363	42470.5	-61.08	4687500	10500000	4125000	5426	12467	27971792624	-37.90	-37.70	395206080000	5688	1312500	8357200	-389871136000	2382	8357156	395206080000	1312500	-35.88	8357200	39079252249	-44.25	0.7831
BA04	C	04	BA	4	4	1840	11:57:26	11.9572	11	24.097	12:28:06	12.4683	12	32.26	BA04C	1044	0.478686	836.099	836.578	4701	2404	-40305.9	-61.58	2625000	10125000	750000	8292	17992	25801881226	-38.32	-38.41	406384448000	5470	1687500	8361200	-452944128000	1473	8361208	452944128000	1687500	-31.61	8361200	25801883509	-41.61	0.0393
BA04	C	04	BA	4	4	1840	11:57:26	11.9572	11	24.097	12:28:06	12.4683	12	32.26	BA04C	545	1.22933	836.755	837.984	4734	4145	-70213.8	-44.28	2812500	6187500	4500000	29627	24547	188361353404	-21.10	-21.14	2147483648000	5564	4125000	8377787	-2147483648000	1048	8378480	2147483648000	4125000	-13.74	8379307	189020572511	-20.24	0.9566
BA04	C	04	BA	4	4	1840	11:57:26	11.9572	11	24.097	12:28:06	12.4683	12	32.26	BA04C	546	1.26933	838.117	839.387	5127	4414	-85325.9	-38.64	2812500	7500000	5062500	35400	38173	361224807164	-15.46	-15.48	2147483648000	5353	3750000	8389413	-1817649792000	2928	8389503	2147483648000	3750000	-13.77	8389413	361442970885	-14.45	0.6484
BA04	C	04	BA	4	4	1840	11:57:26	11.9572	11	24.097	12:28:06	12.4683	12	32.26	BA04C	1045	1.79507	839.604	841.399	2836	2093	-26456.7	-70.17	375000	3750000	562500	5417	53039	9155870560	-46.95	-47.40	108681360000	5149	375000	8396747	-131578960000	1106	8396493	131578960000	375000	-38.42	8396747	10544337020	-44.86	0.0387
BA04	C	04	BA	4	4	1840	11:57:26	11.9572	11	24.097	12:28:06	12.4683	12	32.26	BA04C	1046	0.700933	841.587	842.288	1644	1484	-2485.3	-67.59	187500	375000	375000	3893	72870	11657567640	-44.37	-45.31	56688080000	3584	562500	8416800	-69829848000	0.198	8416709	69829848000	562500	-38.68	8416560	16620830938	-46.85	0.0958
BA04	C	04	BA	4	4	1840	11:57:26	11.9572	11	24.097	12:28:06	12.4683	12	32.26	BA04C	1047	0.752221	842.63	843.382	2293	2312	17583.2	-76.11	187500	750000	562500	-4136	83299	4950935615	-52.72	-52.74	28482012000	5492	562500	8429413	-31148158000	1153	8429244	31148158000	562500	-44.62	8433573	4950970667	-53.98	0.9680
BA04	C	04	BA	4	4	1840	11:57:26	11.9572	11	24.097	12:28:06	12.4683	12	32.26	BA04C	547	2.09401	843.775	845.869	4794	3431	-4744.7	-76.65	3562500	7500000	6000000	-0.438	94753	4483471313	-53.47	-53.61	65381260000	4968	6750000	8458560	-73389008000	1754	8455973	73389008000	6750000	-46.03	8440747	10419131443	-50.40	0.1427
BA04	C	04	BA	4	4	1840	11:57:26	11.9572	11	24.097	12:28:06	12.4683	12	32.26	BA04C	548	1.08267	846.027	847.109	4896	4103	-121208.4	-38.79	2437500	7312500	4312500	34574	117267	358024086302	-15.60	-15.56	2147483648000	5220	3375000	8463440	-1978685952000	1987	8463563	2147483648000	3375000	-13.37	8463440	358264188906	-15.22	0.2931
BA04	C	04	BA	4	4	1840	11:57:26	11.9572	11	24.097	12:28:06	12.4683	12	32.26	BA04C	549	1.01067	847.261	848.272	4995	4353	-56338.5	-37.90	2625000	5062500	5625000	35160	129613	393202909161	-14.72	-14.75	2147483648000	5570	6937500	8478347	-2147483648000	2363	8477814	2147483648000	6937500	-14.86	8475467	393469767637	-14.70	0.2823
BA09	A	09	BA	4	4	2030	12:05:07	12.0853	12	23.601	12:08:10	12.1361	12	26.376	BA09A	562	0.648	868.504	869.152	5296	4376	-16820.8	-52.92	3000000	6750000	4500000	18215	19040	69737680372	-29.74	-29.77	528992416000	5643	3562500	8688853	-499655040000	2920	8687075	528992416000	3562500	-24.57	8688853	70798206862	-31.65	0.5885
BA09	A	09	BA	4	4	2030	12:05:07	12.0853	12	23.601	12:08:10	12.1361	12	26.376	BA09A	563	0.509333	869.397	869.907	5036	4243	-78865.2	-39.58	2437500	7687500	4125000	30518	27973	324679906517	-16.40	-16.41	2080371072000	5294	3375000	8697067	-1798562304000	3285	8697067	2080371072000	3375000	-12.92	8694560	324849420025	-19.34	0.1152
BA09	A	09	BA	4	4	2030	12:05:07	12.0853	12	23.601	12:08:10	12.1361	12	26.376	BA09A	564	0.44	870.056	870.496	4705	4344	45965.3	-44.94	750000	9750000	6187500	24525	34560	174716404740	-21.76	-21.79	1192905600000	5448	6000000	8701627	-1202351488000	2367	8701899	1202351488000	6000000	-18.67	8701627	175360867184	-25.36	0.2424
BA09	A	09	BA	4	4	2030	12:05:07	12.0853	12	23.601	12:08:10	12.1361	12	26.376	BA09A	565	0.754667	870.701	871.456	4767	3057	62482.0	-85.04	6187500	9750000	6375000	-13243	41013	1647228627	-61.86	-62.30	49302932000	5452	1125000	8707920	-49401284000	0.627	8707464	49401284000	1125000	-55.94	8708240	12461281334	-63.53	0.1625
BA09	A	09	BA	4	4	2030	12:05:07	12.0853	12	23.601	12:08:10	12.1361	12	26.376	BA09A	1049	0.153863	872.964	873.117	2069	2064	-37563.0	-74.85	187500	750000	375000	-9751	63635	5834772898	-51.47	-51.32	23640794000	3847	375000	8730667	-24975940000	1359	8730671	24975940000	375000	-46.08	8730667	5834775045	-59.45	0.6667
BA09	A	09	BA	4	4	2030	12:05:07	12.0853	12	23.601	12:08:10	12.1361	12	26.376	BA09A	1050	0.273535	873.357	873.63	2353	2409	91915.1	-75.61	187500	937500	375000	-7956	67567	5379291923	-52.17	-52.02	27193786000	5103	562500	8734480	-29420468000	1029	8734467	29420468000	562500	-45.86	8734480	5379292675	-57.65	0.3333
BA09	A	09	BA	4	4	2030	12:05:07	12.0853	12	23.601	12:08:10	12.1361	12	26.376	BA09A	1051	0.495782	873.835	874.331	2410	2299	9327.4	-72.98	187500	750000	562500	-2879	72354	7011965363	-49.66	-49.72	42523956000	4937	562500	8739120	-48864608000	1056	8739114	48864608000	562500	-40.96	8739120	7012039583	-52.77	0.1514
BA09	A	09	BA	4	4	2030	12:05:07	12.0853	12	23.601	12:08:10	12.1361	12	26.376	BA09A	1052	0.341919	874.571	874.912	2279	2235	3311.4	-73.97	187500	562500	562500	-5457	79705	6385072186	-50.65	-50.54	32111204000	5142	562500	8746347	-35175944000	1103	8746337	35175944000	562500	-43.83	8746347	6385072683	-55.20	0.1875
BA09	A	09	BA	4	4	2030	12:05:07	12.0853	12	23.601	12:08:10	12.1361	12	26.376	BA09A	1054	0.376111	875.203	875.579	2321	2500	13240.9	-73.15	187500	750000	562500	-4196	86031	6990255186	-49.77	-49.75	37597312000	4969	562500	8752827	-39906004000	1115	8752779	39906004000	562500	-43.73	8752827	6990256948	-54.00	0.2071
BA09	A	09	BA	4	4	2030	12:05:07	12.0853	12	23.601	12:08:10	12.1361	12	26.376	BA09A	566	0.288	875.869	876.157	4828	3889	94437.0	-85.95	6562500	9187500	6375000	-18311	92693	1519782645	-62.77	-63.00	60546284000	5305	1125000	8760827	-62061580000	0.938	8760720	62061580000	1125000	-58.36	8759867	13625832695	-68.41	0.4074
BA09	A	09	BA	4	4	2030	12:05:07	12.0853	12	23.601	12:08:10	12.1361	12	26.376	BA09A	567	1.392	876.835	878.227	5042	4200	-554537.3	-36.92	2812500	6375000	5437500	37525	102347	442006056566	-13.74	-13.73	2147483648000	4658	5625000	8771360	-2147483648000	3751	8770468	2147483648000	5625000	-8.76	8768693	443027143161	-12.29	0.0249
BA09	A	09	BA	4	4	2030	12:05:07	12.0853	12	23.601	12:08:10	12.1361	12	26.376	BA09A	568	0.298667	878.368	878.667	4947	4219	30466.2	-51.87	2062500	6000000	3750000	15926	117680	78173811889	-28.69	-28.78	526060384000	5560	2812500	8785333	-731520064000	2685	8784164	731520064000	2812500	-26.69	8785333	80083403756	-34.03	0.5536
BA09	A	09	BA	4	4	2030	12:05:07	12.0853	12	23.601	12:08:10	12.1361	12	26.376	BA09A	569	0.333333	878.797	879.131	5118	4706	134490.5	-66.79	3187500	6562500	4125000	1475	121973	14388036467	-43.61	-43.48	218742288000	5642	6375000	8788027	-213329456000	3276	8788146	218742288000	6375000	-36.07	8789973	19746422165	-48.25	0.6000
BA09	C	09	BA	4	4	2030	12:05:07	12.0853	12	23.601	12:08:10	12.1361	12	26.376	BA09C	584	0.234667	890.864	891.099	5752	4603	15155.4	-61.88	4312500	10687500	5062500	4878	0.6640	24658527434	-38.70	-38.80	470285312000	5533	6562500	8908747	-529913408000	2177	8908725	529913408000	6562500	-33.95	8908747	30123670879	-45.09	0.0455
BA09	C	09	BA	4	4	2030	12:05:07	12.0853	12	23.601	12:08:10	12.1361	12	26.376	BA09C	585	0.269333	891.413	891.683	4744	4415	146575.0	-90.26	5062500	9375000	1875000	-22908	12133	925992035	-67.08	-67.31	31822608000	6234	1125000	8915707	-35851936000	1265	8915705	35851936000	1125000	-58.71	8914853	6650991243	-73.00	0.2673
BA09	C	09	BA	4	4	2030	12:05:07	12.0853	12	23.601	12:08:10	12.1361	12	26.376	BA09C	586	0.354667	891.869	892.224	4973	3869	-5244.7	-90.23	2812500	5437500	3562500	-21694	16693	950160702	-67.05	-67.08	46287460000	5383	4687500	8921307	-33560508000	1795	8919583	46287460000	4687500	-64.36	8921307	8973238982	-71.58	0.7368
BA09	C	09	BA	4	4	2030	12:05:07	12.0853	12	23.601	12:08:10	12.1361	12	26.376	BA09C	587	1.01867	898.781	899.8	5021	4412	1849.2	-60.72	3562500	7125000	5812500	12373	85813	28503588468	-37.54	-37.54	279859648000	5868	6750000	8994560	-171885152000	0.994	8996193	279859648000	6750000	-35.04	8989067	30112301879	-37.46	0.1230
BA09	C	09	BA	4	4	2030	12:05:07	12.0853	12	23.601	12:08:10	12.1361	12	26.376	BA09C	588	0.349333	899.971	900.32	4951	4047	-147713.9	-67.00	1312500	6375000	4125000	1473	97707	13857998584	-43.82	-43.80	160435024000	5846	3562500	9000480	-134991200000	2073	9000011	160435024000	3562500	-38.48	9002827	20722787030	-48.37	0.8931
BA09	C	09	BA	4	4	2030	12:05:07	12.0853	12	23.601	12:08:10	12.1361	12	26.376	BA09C	589	1.10933	900.475	901.584	4982	4427	-7868.3	-54.21	2437500	6375000	7500000	19253	102747	60581571191	-31.03	-30.99	743555200000	5620	7500000	9007627	-597150016000	1162	9007627	743555200000	7500000	-27.41	9007627	62187928150	-30.54	0.2596
BA09	C	09	BA	4	4	2030	12:05:07	12.0853	12	23.601	12:08:10	12.1361	12	26.376	BA09C	590	0.501333	901.797	902.299	5249	3940	70402.3	-72.94	6375000	9937500	6562500	-2916	115973	6971307306	-49.76	-49.77	73066296000	5665	3000000	9022533	-75120176000	1521	9018381	75120176000	3000000	-45.94	9021173	12860527871	-52.77	0.6383
BA09	C	09	BA	4	4	2030	12:05:07	12.0853	12	23.601	12:08:10	12.1361	12	26.376	BA09C	591	0.741333	902.552	903.293	5691	4647	19038.0	-58.16	3750000	9000000	6937500	13558	123520	38855701594	-34.98	-34.85	412513088000	5831	6187500	9031947	-308580032000	2654	9028727	412513088000	6187500	-33.08	9027520	39944644493	-36.15	0.2698
BA09	C	09	BA	4	4	2030	12:05:07	12.0853	12	23.601	12:08:10	12.1361	12	26.376	BA09C	592	0.488	903.461	903.949	5235	4443	-43935.8	-51.89	2812500	7687500	6375000	18020	132613	78923038416	-28.71	-28.69	494802080000	5611	6000000	9035707	-479256128000	3083	9035722	494802080000	6000000	-26.74	9037227	79352236172	-31.81	0.5355
BA11	A	11	BA	4	4	2160	11:54:05	11.9014	11	27.471	11:59:45	11.9958	11	29.903	BA11A	601	0.285333	916.728	917.013	4810	3971	-21570.1	-54.59	4125000	7687500	8062500	13007	0.2280	58012080320	-31.41	-31.37	343960096000	4823	8062500	9169387	-265767552000	2901	9169498	343960096000	8062500	-31.01	9169387	60169871788	-36.81	0.7383
BA11	A	11	BA	4	4	2160	11:54:05	11.9014	11	27.471	11:59:45	11.9958	11	29.903	BA11A	602	0.557333	917.117	917.675	3413	3014	-40456.4	-41.54	562500	4687500	3937500	28921	0.6173	259336896009	-18.36	-18.36	1271874304000	5557	3937500	9173813	-928852736000	2006	9173798	1271874304000	3937500	-15.51	9175467	259556326436	-20.90	0.7692
BA11	A	11	BA	4	4	2160	11:54:05	11.9014	11	27.471	11:59:45	11.9958	11	29.903	BA11A	603	0.512	917.829	918.341	5656	4645	-80927.4	-57.96	3937500	9937500	3937500	12158	13293	39070239370	-34.78	-34.80	474697408000	5721	1875000	9181013	-449951520000	2991	9181261	474697408000	1875000	-32.22	9181013	48291793734	-37.71	0.5312
BA11	A	11	BA	4	4	2160	11:54:05	11.9014	11	27.471	11:59:45	11.9958	11	29.903	BA11A	604	0.690667	918.405	919.096	3943	3661	-78835.1	-43.85	3562500	8625000	3750000	27563	19053	199063716442	-20.67	-20.66	1606549120000	5466	3562500	9189493	-1054322496000	1931	9189543	1606549120000	3562500	-12.91	9187093	199371752047	-22.27	0.4402
BA11	A	11	BA	4	4	2160	11:54:05	11.9014	11	27.471	11:59:45	11.9958	11	29.903	BA11A	605	0.477333	919.235	919.712	5018	4537	-5398.2	-53.89	3937500	9750000	3562500	15928	27347	62292992962	-30.71	-30.75	508916256000	5679	3562500	9193147	-657452864000	2356	9193175	657452864000	3562500	-22.47	9193947	66045812769	-33.96	0.3352
BA11	A	11	BA	4	4	2160	11:54:05	11.9014	11	27.471	11:59:45	11.9958	11	29.903	BA11A	606	0.642667	919.963	920.605	3035	3229	-301502.0	-36.01	562500	4312500	3750000	35088	34627	491285668265	-12.83	-12.81	2147483648000	5099	3750000	9202187	-1847822592000	1932	9202016	2147483648000	3750000	-9.03	9202187	491436259583	-14.73	0.3983
BA11	A	11	BA	4	4	2160	11:54:05	11.9014	11	27.471	11:59:45	11.9958	11	29.903	BA11A	607	0.773333	920.643	921.416	3349	3043	-80369.8	-33.00	375000	3937500	3937500	38901	41427	693818575062	-9.82	-9.81	2147483648000	5002	3750000	9212027	-2147483648000	1574	9208628	2147483648000	3750000	-5.1	9212027	694400875766	-10.93	0.7241
BA11	A	11	BA	4	4	2160	11:54:05	11.9014	11	27.471	11:59:45	11.9958	11	29.903	BA11A	608	0.512	921.507	922.019	3362	3144	1320163.3	-33.02	375000	4687500	3937500	37095	50067	693499691198	-9.84	-9.82	2147483648000	5650	3937500	9218027	-2147483648000	1825	9215649	2147483648000	3937500	-4.96	9218027	693914661389	-12.72	0.5781
BA11	A	11	BA	4	4	2160	11:54:05	11.9014	11	27.471	11:59:45	11.9958	11	29.903	BA11A	609	0.685333	922.088	922.773	3634	3091	-322253.1	-32.84	562500	5062500	3937500	38543	55880	708808698759	-9.66	-9.63	2147483648000	4722	4125000	9223360	-2147483648000	1850	9221593	2147483648000	4125000	-6.25	9221200	709007106294	-11.27	0.0467
BA11	A	11	BA	4	4	2160	11:54:05	11.9014	11	27.471	11:59:45	11.9958	11	29.903	BA11A	610	0.602667	922.987	923.589	3308	3904	-631655.7	-35.51	562500	4312500	3750000	35311	64867	521034875585	-12.33	-12.30	2147483648000	5313	3750000	9231920	-2147483648000	1762	9231703	2147483648000	3750000	-5.62	9230293	522360083759	-14.50	0.0708
BA11	A	11	BA	4	4	2160	11:54:05	11.9014	11	27.471	11:59:45	11.9958	11	29.903	BA11A	611	0.649646	924.056	924.706	4153	3407	104628.0	-83.60	4875000	9750000	3187500	-12479	75565	1934827228	-60.42	-60.91	56732748000	5081	1125000	9243360	-59213372000	1060	9240962	59213372000	1125000	-57.02	9243360	21270247482	-62.78	0.4298
BA11	A	11	BA	4	4	2160	11:54:05	11.9014	11	27.471	11:59:45	11.9958	11	29.903	BA11A	611	0.312	924.304	924.616	3569	3138	107190.1	-83.22	3000000	9937500	1125000	-15240	78040	1976412519	-60.04	-60.72	56732748000	4990	1125000	9243360	-52822764000	1060	9244718	56732748000	1125000	-57.02	9243360	22173529827	-65.78	0.1026
BA11	A	11	BA	4	4	2160	11:54:05	11.9014	11	27.471	11:59:45	11.9958	11	29.903	BA11A	1059	0.598358	924.997	925.595	1750	1580	15883.7	-67.03	187500	562500	562500	3842	84967	12534589944	-43.76	-44.68	61547756000	3652	562500	9250640	-50653520000	0.654	9250630	61547756000	562500	-39.36	9250960	17855086281	-46.91	0.1652
BA11	A	11	BA	4	4	2160	11:54:05	11.9014	11	27.471	11:59:45	11.9958	11	29.903	BA11A	977	0.569422	925.031	925.6	1433	1559	29282.3	-69.76	187500	375000	562500	0.935	85306	7152010431	-46.43	-49.55	61547756000	5299	562500	9250640	-50653520000	0.340	9250630	61547756000	562500	-39.36	9250960	18110723594	-52.00	0.1132
BA11	A	11	BA	4	4	2160	11:54:05	11.9014	11	27.471	11:59:45	11.9958	11	29.903	BA11A	1060	0.871893	925.852	926.723	3116	2892	5190.1	-70.22	375000	6750000	562500	2331	93515	9671241400	-46.90	-46.93	47858088000	5241	562500	9259200	-69920816000	1246	9263795	69920816000	562500	-40.9	9260533	9671241964	-47.52	0.2301
BA11	C	11	BA	4	4	2160	11:54:05	11.9014	11	27.471	11:59:45	11.9958	11	29.903	BA11C	626	0.533333	944	944.533	4058	3714	6389.6	-57.53	3375000	6562500	6000000	12765	0.0000	41099450629	-34.35	-34.36	146394528000	4754	6187500	9444987	-145033984000	2973	9441848	146394528000	6187500	-36.58	9444987	42885187567	-37.09	0.9350
BA11	C	11	BA	4	4	2160	11:54:05	11.9014	11	27.471	11:59:45	11.9958	11	29.903	BA11C	627	0.218667	944.656	944.875	5715	4680	14188.4	-53.89	4312500	10875000	4312500	12565	0.6560	62288650900	-30.71	-30.75	549114048000	5681	2625000	9447733	-479513248000	2762	9447706	549114048000	2625000	-30	9447120	72472761106	-37.35	0.2561
BA11	C	11	BA	4	4	2160	11:54:05	11.9014	11	27.471	11:59:45	11.9958	11	29.903	BA11C	980	0.806681	944.905	945.712	5499	4167	-72157.0	-56.86	4687500	9187500	5250000	15270	0.9051	44207427444	-33.61	-33.73	429785472000	5475	8062500	9456827	-407608128000	2705	9452890	429785472000	8062500	-30.23	9453520	46794509203	-34.66	0.5548
BA11	C	11	BA	4	4	2160	11:54:05	11.9014	11	27.471	11:59:45	11.9958	11	29.903	BA11C	981	0.593148	945.819	946.412	2922	3158	-174673.3	-36.08	187500	1312500	3750000	34766	18186	491717339544	-12.80	-12.80	2147483648000	5046	3750000	9462267	-2147483648000	1703	9462040	2147483648000	3750000	-6.8	9463467	491862922941	-15.07	0.8919
BA11	C	11	BA	4	4	2160	11:54:05	11.9014	11	27.471	11:59:45	11.9958	11	29.903	BA11C	1063	0.598358	945.823	946.422	2924	3159	-183891.1	-36.12	187500	1312500	3750000	34767	18233	489657868673	-12.84	-12.84	2147483648000	5063	3750000	9462267	-2147483648000	1703	9462040	2147483648000	3750000	-6.8	9463467	489714257185	-15.07	0.8750
BA11	C	11	BA	4	4	2160	11:54:05	11.9014	11	27.471	11:59:45	11.9958	11	29.903	BA11C	1064	0.410303	946.524	946.935	3223	2960	-852706.5	-33.64	375000	1687500	3750000	35620	25242	653417328367	-10.34	-10.33	2147483648000	4935	3750000	9468293	-2147483648000	1729	9468089	2147483648000	3750000	-7.05	9468293	653425919388	-14.20	0.7451
BA11	C	11	BA	4	4	2160	11:54:05	11.9014	11	27.471	11:59:45	11.9958	11	29.903	BA11C	982	0.438929	946.507	946.946	3215	2938	-750403.2	-33.84	375000	1687500	3750000	35617	25066	631524382694	-10.64	-10.63	2147483648000	4796	3750000	9468293	-2147483648000	1725	9468089	2147483648000	3750000	-7.05	9468293	631758200157	-14.21	0.7378
BA11	C	11	BA	4	4	2160	11:54:05	11.9014	11	27.471	11:59:45	11.9958	11	29.903	BA11C	983	0.688051	947.218	947.906	3291	3415	263152.6	-34.72	375000	2812500	4125000	36678	32184	569931685457	-11.52	-11.52	2147483648000	4768	4312500	9472747	-2147483648000	1738	9472464	2147483648000	4312500	-5.09	9477173	570200106272	-13.15	0.7276
BA11	C	11	BA	4	4	2160	11:54:05	11.9014	11	27.471	11:59:45	11.9958	11	29.903	BA11C	1065	0.700933	947.208	947.909	3290	3406	244064.0	-34.82	375000	2812500	4125000	36691	32080	565779036613	-11.57	-11.59	2147483648000	4770	4312500	9472747	-2147483648000	1738	9472464	2147483648000	4312500	-5.09	9477173	566032376764	-13.13	0.7280
BA13	A	13	BA	4	4	2105	12:07:05	12.1181	12	23.64	12:17:37	12.2936	12	35.5	BA13A	638	0.226667	974.768	974.995	5505	4686	72386.9	-78.37	3000000	9750000	4500000	-11808	0.8680	3741445350	-55.18	-55.18	33061378000	5527	4312500	9748667	-27122700000	2500	9748919	33061378000	4312500	-56.24	9748667	4764850870	-61.62	0.4286
BA13	A	13	BA	4	4	2105	12:07:05	12.1181	12	23.64	12:17:37	12.2936	12	35.5	BA13A	639	0.650667	975.819	976.469	5560	4828	-42839.4	-75.40	4125000	9375000	4875000	-4245	19187	5166156192	-52.22	-52.38	69207512000	5912	5250000	9763040	-91337320000	2025	9763974	91337320000	5250000	-46.65	9763040	9796701910	-54.24	0.7459
BA13	A	13	BA	4	4	2105	12:07:05	12.1181	12	23.64	12:17:37	12.2936	12	35.5	BA13A	639	0.923181	975.643	976.567	5656	4829	-16218.8	-74.88	3375000	10125000	4875000	-2229	17435	5549377232	-51.70	-51.75	121398880000	5912	4687500	9765040	-160163136000	2025	9765029	160163136000	4687500	-43.31	9758080	10718694994	-52.10	0.1768
BA13	A	13	BA	4	4	2105	12:07:05	12.1181	12	23.64	12:17:37	12.2936	12	35.5	BA13A	640	0.504	977.043	977.547	5410	4870	212896.4	-61.25	3750000	7687500	6937500	8797	31427	26785190781	-38.07	-38.08	282476704000	5721	9750000	9772640	-246517328000	3253	9772785	282476704000	9750000	-37.08	9772240	29961399849	-41.06	0.3598
BA13	A	13	BA	4	4	2105	12:07:05	12.1181	12	23.64	12:17:37	12.2936	12	35.5	BA13A	641	1.712	977.784	979.496	5119	4416	20286.4	-55.33	5625000	9000000	4125000	20018	38840	52917801941	-32.15	-32.17	573567040000	5446	3562500	9782160	-508427872000	2049	9781120	573567040000	3562500	-27.54	9781600	57112877830	-29.83	0.2196
BA13	A	13	BA	4	4	2105	12:07:05	12.1181	12	23.64	12:17:37	12.2936	12	35.5	BA13A	642	0.525333	979.536	980.061	5796	4624	9033.7	-62.21	4687500	10687500	4500000	8016	56360	23941295826	-39.03	-39.06	529438432000	5683	2625000	9797947	-443988448000	1816	9797962	529438432000	2625000	-31.79	9797947	29822624168	-41.85	0.4924
BA13	A	13	BA	4	4	2105	12:07:05	12.1181	12	23.64	12:17:37	12.2936	12	35.5	BA13A	643	0.568	980.12	980.688	4790	4352	-73196.9	-49.28	5625000	7875000	6375000	21288	62200	106580605921	-26.10	-26.09	636769792000	5345	3750000	9802640	-674366592000	2742	9802685	674366592000	3750000	-22.86	9802640	107850729700	-28.54	0.2535
BA13	A	13	BA	4	4	2105	12:07:05	12.1181	12	23.64	12:17:37	12.2936	12	35.5	BA13A	644	0.48	980.731	981.211	5093	4543	162789.8	-51.88	4312500	6937500	6750000	17958	68307	79161201159	-28.70	-28.67	483389120000	5784	3375000	9809493	-532429728000	2900	9808928	532429728000	3375000	-28.33	9809493	80530572432	-31.86	0.4556
BA13	A	13	BA	4	4	2105	12:07:05	12.1181	12	23.64	12:17:37	12.2936	12	35.5	BA13A	645	0.221333	981.293	981.515	4423	4844	136981.0	-79.58	3937500	9375000	3562500	-13075	73933	3125189831	-56.40	-56.74	93369848000	5823	1125000	9813173	-90415504000	2757	9813412	93369848000	1125000	-48.1	9813173	19289302518	-63.29	0.1084
BA13	A	13	BA	4	4	2105	12:07:05	12.1181	12	23.64	12:17:37	12.2936	12	35.5	BA13A	646	0.210667	981.76	981.971	5283	4908	-38701.9	-83.02	5812500	9375000	6750000	-16729	78600	2134014548	-59.84	-60.05	44110420000	5797	1125000	9818240	-56576440000	3891	9818226	56576440000	1125000	-59.21	9818240	11765944990	-66.82	0.3038
BA13	A	13	BA	4	4	2105	12:07:05	12.1181	12	23.64	12:17:37	12.2936	12	35.5	BA13A	1079	0.427398	984.653	985.08	1587	2318	5540.0	-73.80	187500	375000	375000	-4428	107530	5568615584	-50.58	-51.72	34171484000	5330	375000	9846640	-27526936000	0.127	9849500	34171484000	375000	-43.2	9846640	8488305116	-55.42	0.0250
BA13	C	13	BA	4	4	2105	12:07:05	12.1181	12	23.64	12:17:37	12.2936	12	35.5	BA13C	1084	0.290631	997.576	997.867	2912	2939	43848.2	-71.52	375000	5250000	562500	-3805	0.0762	7806518854	-48.26	-48.79	56175752000	4950	562500	9978320	-57555736000	0.823	9978113	57555736000	562500	-43.14	9976053	11275453610	-54.16	0.0926
BA13	C	13	BA	4	4	2105	12:07:05	12.1181	12	23.64	12:17:37	12.2936	12	35.5	BA13C	1085	0.0683838	998.414	998.482	3182	2715	143271.2	-62.70	562500	5625000	562500	-1236	0.9139	22541837985	-39.30	-39.58	77535680000	4813	562500	9984613	-83246000000	1331	9984663	83246000000	562500	-38.13	9984613	22541978244	-51.23	0.7083
BA13	C	13	BA	4	4	2105	12:07:05	12.1181	12	23.64	12:17:37	12.2936	12	35.5	BA13C	1086	0.0683838	998.653	998.722	2626	2543	480191.8	-62.86	375000	937500	375000	-1381	11532	21981397021	-39.61	-39.80	71658184000	5153	187500	9986640	-86778896000	1595	9986533	86778896000	187500	-38.89	9986640	21981608971	-51.45	0.1600
BA13	C	13	BA	4	4	2105	12:07:05	12.1181	12	23.64	12:17:37	12.2936	12	35.5	BA13C	657	0.365333	998.859	999.224	4694	4107	154702.6	-60.49	3562500	7500000	4875000	8167	13587	29332272982	-37.31	-37.29	173849712000	5228	3375000	9991440	-141099280000	2839	9988881	173849712000	3375000	-36.2	9991440	31395237067	-41.66	0.7810
BA13	C	13	BA	4	4	2105	12:07:05	12.1181	12	23.64	12:17:37	12.2936	12	35.5	BA13C	1087	0.119672	999.372	999.491	2666	2602	-147407.4	-71.69	375000	1687500	562500	-7793	18716	7943320067	-48.41	-48.64	44749436000	5459	750000	9994187	-48869660000	1292	9994008	48869660000	750000	-45.71	9994267	9929840441	-57.86	0.4545
BA13	C	13	BA	4	4	2105	12:07:05	12.1181	12	23.64	12:17:37	12.2936	12	35.5	BA13C	1088	0.512878	999.611	1000.12	3400	3827	-83976.8	-71.64	562500	6000000	562500	-1526	21110	7647924186	-48.44	-48.97	69996008000	5896	375000	9996640	-86356632000	0.946	9996629	86356632000	375000	-39.06	9999973	9836224347	-51.87	0.7539
BA13	C	13	BA	4	4	2105	12:07:05	12.1181	12	23.64	12:17:37	12.2936	12	35.5	BA13C	658	0.494035	1000.26	1000.75	5572	4616	-46496.6	-67.31	3187500	9750000	6187500	2653	27606	13325070831	-44.12	-44.15	126867792000	5846	6000000	10005653	-135011440000	2405	10006572	135011440000	6000000	-41.54	10003173	20580643679	-47.21	0.1135
BA13	C	13	BA	4	4	2105	12:07:05	12.1181	12	23.64	12:17:37	12.2936	12	35.5	BA13C	659	0.498667	1000.79	1001.29	5745	4882	13498.6	-58.43	4500000	10687500	4500000	11572	32893	37167457653	-35.25	-35.24	433174080000	5759	1687500	10012187	-431239680000	3187	10012192	433174080000	1687500	-31.81	10012187	48246722132	-38.26	0.8610
BA13	C	13	BA	4	4	2105	12:07:05	12.1181	12	23.64	12:17:37	12.2936	12	35.5	BA13C	660	0.426667	1002.03	1002.46	4837	4135	66811.2	-54.74	2437500	9562500	4125000	14586	45320	56962966476	-31.56	-31.53	475336320000	5238	3937500	10024027	-400082784000	2315	10021240	475336320000	3937500	-26.96	10024027	59190341882	-35.23	0.8688
BA13	C	13	BA	4	4	2105	12:07:05	12.1181	12	23.64	12:17:37	12.2936	12	35.5	BA13C	661	0.512	1002.56	1003.07	3634	3867	-148302.7	-36.09	375000	3937500	3937500	34027	50573	486151545946	-12.91	-12.90	2147483648000	5714	3937500	10027013	-2147483648000	1448	10026951	2147483648000	3937500	-8.16	10026213	486273253658	-15.81	0.1250
BA13	C	13	BA	4	4	2105	12:07:05	12.1181	12	23.64	12:17:37	12.2936	12	35.5	BA13C	662	0.448	1003.17	1003.62	3926	3571	-1084013.5	-32.01	562500	5250000	3750000	37528	56733	780752963290	-8.83	-8.79	2147483648000	4874	3750000	10032613	-2147483648000	2301	10032390	2147483648000	3750000	-8.06	10032613	781086805993	-12.28	0.1964
BA13	C	13	BA	4	4	2105	12:07:05	12.1181	12	23.64	12:17:37	12.2936	12	35.5	BA13C	663	0.250667	1003.71	1003.96	4439	3979	110985.1	-42.74	2812500	6187500	3750000	24304	62067	227492017618	-19.56	-19.50	1257497472000	5434	3375000	10038427	-1107496064000	2371	10038386	1257497472000	3375000	-17.55	10038427	227782137679	-25.51	0.5426
BA13	C	13	BA	4	4	2105	12:07:05	12.1181	12	23.64	12:17:37	12.2936	12	35.5	BA13C	1090	0.290631	1004.07	1004.36	2555	3357	10925.2	-71.87	375000	3750000	562500	-4195	65730	7208835860	-48.65	-49.48	63081592000	5906	562500	10042240	-56251300000	0.341	10042027	63081592000	562500	-41.81	10043547	13087982949	-54.85	0.9722
BA13	C	13	BA	4	4	2105	12:07:05	12.1181	12	23.64	12:17:37	12.2936	12	35.5	BA13C	1091	0.410303	1004.55	1004.96	2569	4274	39737.9	-75.06	187500	8437500	562500	-5963	70517	4183220358	-51.92	-54.21	49122328000	5886	562500	10046347	-62159048000	0.520	10046313	62159048000	562500	-41.61	10048800	8186931329	-58.08	0.8039
BA13	C	13	BA	4	4	2105	12:07:05	12.1181	12	23.64	12:17:37	12.2936	12	35.5	BA13C	664	0.317333	1006.61	1006.93	6039	5289	42555.1	-70.01	4687500	11437500	6562500	-1958	91107	9630657279	-46.83	-46.97	168744032000	5756	6750000	10067200	-148614672000	4060	10068084	168744032000	6750000	-48.41	10067200	10311664390	-51.95	0.3445
BA13	C	13	BA	4	4	2105	12:07:05	12.1181	12	23.64	12:17:37	12.2936	12	35.5	BA13C	666	0.202667	1009.31	1009.51	4594	4199	-2081.7	-79.60	2250000	4500000	3375000	-13472	118120	3414044929	-56.42	-55.97	73329016000	5149	4125000	10093387	-51509320000	2660	10093372	73329016000	4125000	-49.33	10093387	3649904460	-62.91	0.1316
BB02	A	02	BB	4	2	2000	13:47:11	13.7864	13	37.414	14:18:05	14.3014	14	32.329	BB02A	682	0.853333	1034.28	1035.13	5401	4438	4440.8	-48.99	3937500	8062500	6000000	23335	12773	110119554647	-25.81	-25.80	945260992000	5309	3562500	10347733	-536206240000	2370	10347884	945260992000	3562500	-25.62	10347733	110528552612	-26.49	0.5813
BB02	A	02	BB	4	2	2000	13:47:11	13.7864	13	37.414	14:18:05	14.3014	14	32.329	BB02A	683	0.408	1035.33	1035.73	4981	4406	91712.5	-47.79	3375000	7687500	4500000	21351	23253	127089709919	-24.61	-24.56	945387072000	5676	3562500	10353440	-693134016000	2380	10354418	945387072000	3562500	-19.66	10353440	130385753529	-28.45	0.0458
BB02	A	02	BB	4	2	2000	13:47:11	13.7864	13	37.414	14:18:05	14.3014	14	32.329	BB02A	1102	0.427398	1036.62	1037.05	3202	2287	-74918.7	-65.42	562500	6562500	187500	4088	36248	16850929167	-42.04	-42.11	167776128000	5737	0.000	10366693	-171796960000	0.840	10367256	171796960000	0.000	-33.51	10370373	16851137620	-45.80	0.9686
BB02	A	02	BB	4	2	2000	13:47:11	13.7864	13	37.414	14:18:05	14.3014	14	32.329	BB02A	684	1.27467	1037.57	1038.85	4516	3904	-15988.0	-43.55	3750000	4875000	4500000	30516	45707	206788722473	-20.37	-20.33	1672517376000	5066	3937500	10382880	-1638561792000	2193	10383929	1672517376000	3937500	-16.07	10382880	207370908393	-19.27	0.5628
BB02	A	02	BB	4	2	2000	13:47:11	13.7864	13	37.414	14:18:05	14.3014	14	32.329	BB02A	685	0.472892	1039.05	1039.53	3985	4001	40654.7	-62.11	562500	4312500	3562500	7658	60524	24803802063	-38.93	-38.75	292986688000	5826	3562500	10394187	-274640640000	1446	10394178	292986688000	3562500	-33.1	10394800	28931208821	-42.00	0.9040
BB02	A	02	BB	4	2	2000	13:47:11	13.7864	13	37.414	14:18:05	14.3014	14	32.329	BB02A	1103	0.341919	1039.8	1040.15	2821	2362	27108.3	-63.46	375000	3000000	375000	4960	68047	21180974855	-40.19	-40.12	79069744000	5463	187500	10398560	-132271944000	1422	10398269	132271944000	187500	-37.89	10398560	21181298774	-44.78	0.1496
BB02	A	02	BB	4	2	2000	13:47:11	13.7864	13	37.414	14:18:05	14.3014	14	32.329	BB02A	1104	0.598358	1040.42	1041.02	2384	2126	39460.7	-63.81	375000	750000	375000	7040	74201	19976124501	-40.54	-40.63	78358432000	5089	375000	10408027	-57815232000	1342	10404796	78358432000	375000	-37.82	10405280	19976124855	-42.86	0.1794
BB02	A	02	BB	4	2	2000	13:47:11	13.7864	13	37.414	14:18:05	14.3014	14	32.329	BB02A	686	1.6178	1041.33	1042.94	4453	4254	-68053.1	-47.82	3937500	7500000	4312500	27275	83262	125886037205	-24.64	-24.64	1135240832000	4625	3937500	10428667	-690803520000	3145	10428610	1135240832000	3937500	-18.88	10422880	126193819787	-22.55	0.5941
BB02	A	02	BB	4	2	2000	13:47:11	13.7864	13	37.414	14:18:05	14.3014	14	32.329	BB02A	687	0.28	1043.09	1043.37	4730	3906	-180017.3	-44.20	3750000	5250000	6187500	23277	100880	191258380946	-21.02	-21.01	1761341696000	5401	3375000	10431600	-1263152256000	2792	10431535	1761341696000	3375000	-18.06	10433307	191709452759	-26.53	0.8654
BB02	A	02	BB	4	2	2000	13:47:11	13.7864	13	37.414	14:18:05	14.3014	14	32.329	BB02A	688	0.552	1043.57	1044.12	4197	3759	-61570.8	-47.79	3375000	6000000	3562500	22658	105653	127160981899	-24.61	-24.55	1412215040000	5112	3187500	10439573	-831159104000	2335	10439454	1412215040000	3187500	-18.83	10436880	127417850398	-27.13	0.2222
BB02	A	02	BB	4	2	2000	13:47:11	13.7864	13	37.414	14:18:05	14.3014	14	32.329	BB02A	689	0.210667	1044.18	1044.39	4228	4021	337109.3	-46.67	3562500	5250000	4125000	19623	111813	145073757636	-23.49	-23.41	1163107584000	5599	3750000	10443040	-698413504000	2315	10443165	1163107584000	3750000	-21.03	10443040	145543675718	-30.17	0.5823
BB02	A	02	BB	4	2	2000	13:47:11	13.7864	13	37.414	14:18:05	14.3014	14	32.329	BB02A	690	1.09333	1044.57	1045.66	4815	4329	-57332.0	-41.34	3937500	8250000	4312500	32061	115653	265574861475	-18.16	-18.15	1904834560000	5496	3937500	10447173	-1243193600000	2930	10450288	1904834560000	3937500	-17.8	10446213	266026065331	-17.77	0.0512
BB02	A	02	BB	4	2	2000	13:47:11	13.7864	13	37.414	14:18:05	14.3014	14	32.329	BB02A	691	1.17333	1045.84	1047.01	4708	4037	-4997.3	-38.69	3562500	7125000	6562500	35009	128400	360511642464	-15.51	-15.50	1905145472000	5086	6937500	10469040	-1279777408000	2338	10469291	1905145472000	6937500	-16.97	10469040	360697867201	-14.81	0.9066
BB02	A	02	BB	4	2	2000	13:47:11	13.7864	13	37.414	14:18:05	14.3014	14	32.329	BB02A	692	1.21333	1047.24	1048.45	4824	4321	-161741.3	-38.18	3000000	7312500	6750000	35667	142373	383305179668	-15.00	-14.97	2128014976000	5330	6750000	10477493	-1768192768000	3013	10473211	2128014976000	6750000	-13.63	10477493	383538389005	-14.13	0.4207
BB02	A	02	BB	4	2	2000	13:47:11	13.7864	13	37.414	14:18:05	14.3014	14	32.329	BB02A	693	0.269333	1048.72	1048.99	5007	4194	249298.2	-49.55	2812500	6562500	4312500	17803	157227	105308240593	-26.37	-26.19	1252184192000	5281	3562500	10489173	-1150000896000	2167	10489056	1252184192000	3562500	-22.48	10489173	110104501295	-31.89	0.7228
BB02	A	02	BB	4	2	2000	13:47:11	13.7864	13	37.414	14:18:05	14.3014	14	32.329	BB02A	694	2.248	1049.31	1051.56	4490	4186	62347.3	-49.84	3187500	6000000	4125000	26691	163093	99397525727	-26.65	-26.69	638348160000	5591	3562500	10503493	-538253312000	2466	10493660	638348160000	3562500	-27.54	10502853	99851354205	-23.17	0.4342
BB02	A	02	BB	4	2	2000	13:47:11	13.7864	13	37.414	14:18:05	14.3014	14	32.329	BB02A	695	0.458667	1051.92	1052.38	4614	3893	77550.2	-80.28	2250000	11062500	3562500	-10639	189200	2938051986	-57.10	-57.28	71024856000	5635	3562500	10520373	-94584888000	0.696	10519565	94584888000	3562500	-52.59	10520373	25087529997	-60.66	0.2558
BB02	C	02	BB	4	2	2000	13:47:11	13.7864	13	37.414	14:18:05	14.3014	14	32.329	BB02C	714	1.096	1071.3	1072.4	5737	4502	-64028.4	-60.44	4312500	10687500	5625000	12975	0.9013	29699767187	-37.26	-37.18	537599872000	5715	2062500	10718800	-649532928000	1809	10721776	649532928000	2062500	-30.14	10722320	36693453291	-36.79	0.8491
BB02	C	02	BB	4	2	2000	13:47:11	13.7864	13	37.414	14:18:05	14.3014	14	32.329	BB02C	715	1.53867	1072.49	1074.03	4428	4017	-53554.8	-41.12	1875000	6562500	4125000	33764	20880	272534500649	-17.94	-17.93	1900824576000	5519	3937500	10737787	-1312404480000	3268	10738078	1900824576000	3937500	-13.92	10737787	272999004154	-16.06	0.8388
BB02	C	02	BB	4	2	2000	13:47:11	13.7864	13	37.414	14:18:05	14.3014	14	32.329	BB02C	716	1	1074.24	1075.24	4476	3982	47972.9	-51.57	3375000	5250000	6375000	21444	38400	81748073009	-28.39	-28.39	1261701888000	5723	6562500	10749813	-1048212672000	2148	10749817	1261701888000	6562500	-19.58	10744907	82826457006	-28.39	0.2507
BB02	C	02	BB	4	2	2000	13:47:11	13.7864	13	37.414	14:18:05	14.3014	14	32.329	BB02C	717	0.408	1075.49	1075.9	5264	4258	-89771.3	-75.82	5250000	10687500	3750000	-6680	50933	4895432425	-52.64	-52.84	93793232000	5618	1125000	10755680	-122995728000	1385	10756159	122995728000	1125000	-47.97	10755680	31284667819	-56.74	0.1830
BB02	C	02	BB	4	2	2000	13:47:11	13.7864	13	37.414	14:18:05	14.3014	14	32.329	BB02C	718	0.381333	1076.3	1076.69	4831	3988	143260.8	-84.92	5250000	12750000	3937500	-16074	59040	1695959485	-61.74	-62.05	58955104000	5361	1125000	10763467	-64765764000	0.838	10763271	64765764000	1125000	-58.88	10764480	18810833092	-66.24	0.3776
BB02	C	02	BB	4	2	2000	13:47:11	13.7864	13	37.414	14:18:05	14.3014	14	32.329	BB02C	719	0.210667	1080.82	1081.03	4594	4233	17285.9	-90.05	5250000	9562500	3375000	-23758	104240	925287375	-66.87	-67.31	40288048000	5754	1125000	10808960	-41029744000	1711	10809296	41029744000	1125000	-63.06	10808960	10045436934	-74.08	0.3418
BB02	C	02	BB	4	2	2000	13:47:11	13.7864	13	37.414	14:18:05	14.3014	14	32.329	BB02C	720	0.208	1083.57	1083.78	3266	3702	19776.2	-91.94	750000	4125000	1312500	-25753	131733	778118870	-68.76	-68.82	29402818000	5292	1125000	10835787	-45670196000	1407	10835850	45670196000	1125000	-56.9	10835787	6721675652	-75.64	0.0130
BB02	C	02	BB	4	2	2000	13:47:11	13.7864	13	37.414	14:18:05	14.3014	14	32.329	BB02C	721	0.2	1084.09	1084.29	4356	4108	12268.6	-104.99	2625000	15000000	1500000	-38975	136933	174969049	-81.81	-81.78	8830846000	5795	1125000	10841840	-7434512000	1956	10841283	8830846000	1125000	-80.83	10841840	2180297378	-88.77	0.4459
BB02	C	02	BB	4	2	2000	13:47:11	13.7864	13	37.414	14:18:05	14.3014	14	32.329	BB02C	722	0.378667	1089.16	1089.54	4958	4684	997.8	-90.23	6750000	13500000	3562500	-21415	187573	916907451	-67.05	-67.39	53896756000	5949	1125000	10892933	-51173616000	1791	10892928	53896756000	1125000	-59.23	10892800	10715675250	-71.61	0.3239
BB02	C	02	BB	4	2	2000	13:47:11	13.7864	13	37.414	14:18:05	14.3014	14	32.329	BB02C	723	1.616	1089.66	1091.28	5483	4614	11023.9	-62.97	3937500	10312500	7500000	12126	192613	22083871573	-39.79	-39.76	259684560000	5622	8062500	10908693	-220360448000	3946	10908628	259684560000	8062500	-32.32	10897520	28046102989	-37.67	0.0561
BB05	A	05	BB	4	2	1620	13:44:21	13.7392	13	32.425	13:50:08	13.8356	13	24.861	BB05A	734	0.368	1103.7	1104.07	5880	4662	-101591.5	-57.22	6000000	11062500	4875000	11471	10013	42661199450	-34.04	-34.04	394757440000	5537	2062500	11038507	-494468704000	3000	11038231	494468704000	2062500	-32.91	11038507	54596737193	-38.38	0.4058
BB05	A	05	BB	4	2	1620	13:44:21	13.7392	13	32.425	13:50:08	13.8356	13	24.861	BB05A	735	0.2	1104.12	1104.32	5399	4447	119275.4	-62.22	4500000	10875000	4312500	3853	14200	24112589640	-39.04	-38.99	488139968000	5313	6187500	11042400	-380805536000	3158	11042392	488139968000	6187500	-32.59	11042160	34382024324	-45.98	0.4800
BB05	A	05	BB	4	2	1620	13:44:21	13.7392	13	32.425	13:50:08	13.8356	13	24.861	BB05A	1110	0.239343	1105.3	1105.54	2898	3109	-61424.6	-71.35	375000	4500000	750000	-4404	25997	6921338316	-48.03	-49.83	50972320000	5461	562500	11054080	-61205884000	0.727	11053832	61205884000	562500	-42.84	11054080	12260847027	-56.04	0.4494
BB05	A	05	BB	4	2	1620	13:44:21	13.7392	13	32.425	13:50:08	13.8356	13	24.861	BB05A	1111	0.222247	1105.71	1105.93	3954	3511	140934.2	-78.12	2625000	5250000	1312500	-11814	30100	3622877932	-55.09	-55.46	59506952000	5451	937500	11057760	-78332960000	1034	11057971	78332960000	937500	-50.58	11057760	18361671403	-61.99	0.2927
BB05	A	05	BB	4	2	1620	13:44:21	13.7392	13	32.425	13:50:08	13.8356	13	24.861	BB05A	736	0.221333	1108.93	1109.15	2621	2442	1137.2	-81.92	375000	1312500	1312500	-15462	62307	2374649163	-58.74	-59.13	26498970000	3824	1125000	11090453	-26516218000	0.966	11091286	26516218000	1125000	-55.13	11090453	7676938472	-65.68	0.5122
BB05	A	05	BB	4	2	1620	13:44:21	13.7392	13	32.425	13:50:08	13.8356	13	24.861	BB05A	737	0.285333	1109.69	1109.97	2957	2712	-27748.2	-78.87	375000	4687500	1312500	-11274	69853	3362941588	-55.69	-56.10	40556176000	4901	1125000	11098400	-33718848000	1255	11098197	40556176000	1125000	-52.14	11098400	10417405613	-61.55	0.5421
BB05	A	05	BB	4	2	1620	13:44:21	13.7392	13	32.425	13:50:08	13.8356	13	24.861	BB05A	738	0.728	1110.3	1111.03	3489	2805	7623.9	-79.91	937500	5250000	1312500	-8271	76040	2989651851	-56.73	-57.13	60282212000	4617	1312500	11109200	-91766584000	1015	11109198	91766584000	1312500	-49.14	11105893	12045736296	-58.50	0.3919
BB05	A	05	BB	4	2	1620	13:44:21	13.7392	13	32.425	13:50:08	13.8356	13	24.861	BB05A	738	0.193195	1110.84	1111.03	3915	3161	-22429.3	-76.99	3000000	5812500	1500000	-11092	81388	4200534820	-53.81	-54.17	60282212000	4617	1312500	11109200	-91766584000	1424	11109198	91766584000	1312500	-49.14	11109200	17502392173	-61.31	0.4167
BB05	A	05	BB	4	2	1620	13:44:21	13.7392	13	32.425	13:50:08	13.8356	13	24.861	BB05A	739	0.546667	1111.3	1111.84	2964	2803	61392.9	-83.32	562500	3000000	1312500	-12914	85960	2012704539	-60.14	-60.56	41862448000	4588	1312500	11116400	-32816918000	1351	11116633	41862448000	1312500	-53.06	11116400	9883840413	-63.19	0.6293
BB05	A	05	BB	4	2	1620	13:44:21	13.7392	13	32.425	13:50:08	13.8356	13	24.861	BB05A	740	0.698667	1112.14	1112.83	2824	2768	13085.2	-85.32	375000	3000000	1312500	-13875	94360	1566560395	-62.14	-62.74	29283508000	4510	1125000	11123627	-23008280000	0.973	11125412	29283508000	1125000	-55.79	11123627	7028061988	-64.30	0.3218
BB05	A	05	BB	4	2	1620	13:44:21	13.7392	13	32.425	13:50:08	13.8356	13	24.861	BB05A	741	0.509333	1113.14	1113.65	2523	2656	25610.2	-84.94	375000	2437500	1312500	-14842	104440	1707043120	-61.76	-61.99	23986896000	4772	1312500	11135067	-21692868000	1117	11135074	23986896000	1312500	-54.93	11134080	6192390498	-64.92	0.5183
BB05	A	05	BB	4	2	1620	13:44:21	13.7392	13	32.425	13:50:08	13.8356	13	24.861	BB05A	742	0.365333	1114.2	1114.56	2461	2475	31895.7	-85.83	375000	1500000	1312500	-17198	114973	1476701665	-62.65	-63.25	21355626000	3850	1125000	11142480	-16441883000	1332	11143229	21355626000	1125000	-57.63	11142560	5230888517	-67.63	0.1544
BB05	A	05	BB	4	2	1620	13:44:21	13.7392	13	32.425	13:50:08	13.8356	13	24.861	BB05A	743	0.28	1119.03	1119.31	5184	4055	-80714.4	-79.40	3375000	7875000	6187500	-11928	163320	3339385809	-56.22	-56.17	75009632000	5222	4500000	11190587	-70519672000	2541	11192376	75009632000	4500000	-50.06	11190587	23578683106	-61.69	0.0865
BB05	A	05	BB	4	2	1620	13:44:21	13.7392	13	32.425	13:50:08	13.8356	13	24.861	BB05A	1112	0.153863	1122.6	1122.75	3148	2509	-72338.1	-68.92	375000	3562500	375000	-3757	198962	11488289442	-45.47	-45.43	54929732000	4387	375000	11226907	-74359568000	1441	11226905	74359568000	375000	-41.81	11226907	11488290912	-53.56	0.6140
BB05	A	05	BB	4	2	1620	13:44:21	13.7392	13	32.425	13:50:08	13.8356	13	24.861	BB05A	744	0.216	1123.34	1123.56	4724	3757	-133259.0	-78.07	4687500	6375000	3562500	-11726	206413	3799383089	-54.89	-55.04	78043072000	5007	1125000	11234160	-77305728000	1519	11234269	78043072000	1125000	-54.49	11234160	25753897836	-61.70	0.3375
BB05	A	05	BB	4	2	1620	13:44:21	13.7392	13	32.425	13:50:08	13.8356	13	24.861	BB05A	1113	0.188055	1123.79	1123.98	2681	2354	-365587.8	-69.71	375000	1312500	375000	-3918	210929	10319187686	-46.45	-46.37	31378290000	4497	187500	11238560	-51259076000	1220	11238434	51259076000	187500	-41.73	11238027	10319475497	-53.62	0.0435
BB05	A	05	BB	4	2	1620	13:44:21	13.7392	13	32.425	13:50:08	13.8356	13	24.861	BB05A	1114	0.188055	1124.39	1124.58	2135	2053	-172099.8	-62.90	375000	562500	562500	2916	216912	20286218845	-39.68	-40.49	104318432000	5291	375000	11244267	-95168360000	0.612	11244158	104318432000	375000	-36.15	11244267	29185492828	-47.75	0.1857
BB05	A	05	BB	4	2	1620	13:44:21	13.7392	13	32.425	13:50:08	13.8356	13	24.861	BB05A	745	0.226667	1125.02	1125.24	5098	4409	-140137.5	-74.54	3375000	8812500	6562500	-7933	223160	5809967130	-51.36	-51.36	71322680000	5129	6750000	11251547	-97633824000	2673	11250373	97633824000	6750000	-48.18	11251547	21476762561	-57.80	0.6118
BB05	A	05	BB	4	2	1620	13:44:21	13.7392	13	32.425	13:50:08	13.8356	13	24.861	BB05A	746	0.674667	1125.33	1126	4724	4005	3847.7	-85.09	3000000	6000000	2250000	-13791	226280	1678220815	-61.90	-62.14	57052812000	5308	1125000	11256693	-53631764000	1166	11256692	57052812000	1125000	-56.83	11256427	11494248822	-63.85	0.4643
BB05	A	05	BB	4	2	1620	13:44:21	13.7392	13	32.425	13:50:08	13.8356	13	24.861	BB05A	747	0.962667	1126.34	1127.31	3930	3229	5300.4	-86.10	1875000	7125000	1312500	-13251	236440	1439477341	-62.92	-63.47	96584976000	5516	8250000	11269600	-99734024000	1012	11265578	99734024000	8250000	-56.53	11269600	24435015189	-63.64	0.6399
BB05	A	05	BB	4	2	1620	13:44:21	13.7392	13	32.425	13:50:08	13.8356	13	24.861	BB05A	748	0.504	1128.47	1128.98	4561	3597	16423.8	-90.12	1875000	7875000	3000000	-20072	257720	951640900	-66.94	-67.07	23100216000	5623	1312500	11289333	-24027582000	1287	11285874	24027582000	1312500	-64.28	11289573	4493170523	-70.04	0.9630
BB05	A	05	BB	4	2	1620	13:44:21	13.7392	13	32.425	13:50:08	13.8356	13	24.861	BB05A	749	0.269333	1129.35	1129.62	4826	3960	112708.6	-77.09	4687500	7312500	4875000	-9779	266547	4274917786	-53.90	-54.02	91366864000	5599	5812500	11295013	-117035984000	1552	11295006	117035984000	5812500	-50.66	11295013	19952674878	-59.72	0.5400
BB05	A	05	BB	4	2	1620	13:44:21	13.7392	13	32.425	13:50:08	13.8356	13	24.861	BB05A	750	0.285333	1129.68	1129.97	4761	4497	126518.9	-60.95	3000000	5250000	7312500	6642	269800	28011878575	-37.77	-37.69	240469808000	5797	6375000	11298693	-256310144000	1950	11298831	256310144000	6375000	-32.41	11298693	28970723723	-43.14	0.6636
BB05	A	05	BB	4	2	1620	13:44:21	13.7392	13	32.425	13:50:08	13.8356	13	24.861	BB05A	751	0.882667	1130.35	1131.23	4729	4273	-18354.3	-71.07	3187500	6937500	4125000	1402	276493	8651464880	-47.89	-47.90	86717424000	5466	3562500	11308640	-82997696000	1778	11308029	86717424000	3562500	-44.19	11309280	15092131632	-48.44	0.6556
BB06	A	06	BB	4	2	2355	13:37:15	13.6208	13	24.265	14:09:00	14.15	14	28.113	BB06A	768	0.76	1160.05	1160.81	4504	3544	187991.4	-73.10	4312500	8062500	1687500	-1285	0.0533	6672764482	-49.92	-50.15	79985200000	5675	1500000	11607573	-103085984000	0.662	11607569	103085984000	1500000	-43.23	11607333	15296551798	-51.34	0.8944
BB06	A	06	BB	4	2	2355	13:37:15	13.6208	13	24.265	14:09:00	14.15	14	28.113	BB06A	769	0.256	1160.84	1161.1	4263	3835	254120.0	-68.60	5250000	6562500	2812500	-1471	0.8427	11149692124	-45.42	-45.69	106794360000	5456	1312500	11609840	-139685856000	1696	11609461	139685856000	1312500	-40.93	11609840	23813901084	-51.61	0.5521
BB06	A	06	BB	4	2	2355	13:37:15	13.6208	13	24.265	14:09:00	14.15	14	28.113	BB06A	770	1.05333	1161.24	1162.29	5034	4233	9976.7	-69.65	5437500	10125000	6375000	3587	12400	10063096337	-46.47	-46.58	170290256000	5906	6375000	11612853	-184804608000	1771	11612859	184804608000	6375000	-36.08	11619573	16351335150	-46.36	0.6810
BB06	A	06	BB	4	2	2355	13:37:15	13.6208	13	24.265	14:09:00	14.15	14	28.113	BB06A	1125	0.46159	1162.45	1162.91	3068	2665	34303.9	-71.93	375000	2250000	375000	-2123	24463	8024420478	-48.59	-48.55	41784312000	5572	375000	11627840	-57580628000	0.992	11627749	57580628000	375000	-41.29	11627840	8024420634	-51.91	0.7326
BB06	A	06	BB	4	2	2355	13:37:15	13.6208	13	24.265	14:09:00	14.15	14	28.113	BB06A	771	1.19733	1163.19	1164.39	5637	4606	-17626.7	-60.16	4312500	10125000	4125000	13639	31920	30184890555	-36.98	-37.04	503440256000	5797	1500000	11640053	-544223040000	2320	11636508	544223040000	1500000	-30.91	11641840	36835159026	-36.26	0.8285
BB06	A	06	BB	4	2	2355	13:37:15	13.6208	13	24.265	14:09:00	14.15	14	28.113	BB06A	772	0.264	1165.46	1165.72	5366	4509	120426.9	-81.58	3562500	8437500	3937500	-14315	54587	2527188863	-58.40	-58.59	62771868000	5551	1125000	11654880	-106711768000	2718	11655125	106711768000	1125000	-53.12	11654880	14132600816	-64.37	0.1111
BB06	A	06	BB	4	2	2355	13:37:15	13.6208	13	24.265	14:09:00	14.15	14	28.113	BB06A	1126	0.512878	1165.95	1166.47	3032	2178	2038.8	-71.68	375000	2062500	375000	-1477	59546	8211450589	-48.41	-48.35	60072980000	4279	187500	11660267	-95596024000	1014	11660255	95596024000	187500	-40.25	11663253	8211450891	-51.25	0.7240
BB06	A	06	BB	4	2	2355	13:37:15	13.6208	13	24.265	14:09:00	14.15	14	28.113	BB06A	1129	0.205151	1166.86	1167.07	2356	2260	161289.9	-72.75	375000	750000	375000	-6354	68607	7367197699	-49.30	-49.29	25442828000	5374	375000	11669680	-30336558000	1299	11669546	30336558000	375000	-46.71	11669680	7367199137	-56.17	0.5263
BB06	A	06	BB	4	2	2355	13:37:15	13.6208	13	24.265	14:09:00	14.15	14	28.113	BB06A	1128	0.239343	1169.07	1169.31	2434	2278	-97685.1	-72.67	187500	750000	375000	-5697	90661	7316605797	-49.32	-49.35	45199456000	4760	562500	11691440	-38517076000	1141	11691341	45199456000	562500	-43.44	11691440	7316624517	-55.56	0.3258
BB06	A	06	BB	4	2	2355	13:37:15	13.6208	13	24.265	14:09:00	14.15	14	28.113	BB06A	773	0.224	1169.78	1170	4999	4443	38810.4	-87.89	6000000	9187500	3937500	-21332	97760	1211021257	-64.71	-64.98	32221314000	5610	1125000	11697947	-37577608000	1814	11698108	37577608000	1125000	-62.63	11697947	10011347187	-71.47	0.0833
BB06	A	06	BB	4	2	2355	13:37:15	13.6208	13	24.265	14:09:00	14.15	14	28.113	BB06A	774	0.234667	1172	1172.23	4540	3734	46953.2	-79.27	4687500	6937500	2812500	-12567	119973	3300462323	-56.09	-56.27	21947870000	4844	1125000	11720640	-28741654000	1860	11720654	28741654000	1125000	-55.54	11720640	6002112626	-62.56	0.2759
BB06	A	06	BB	4	2	2355	13:37:15	13.6208	13	24.265	14:09:00	14.15	14	28.113	BB06A	1127	0.341919	1173.34	1173.68	2268	2319	57.5	-68.19	187500	750000	375000	0.292	133400	12261835825	-44.86	-44.87	49697880000	4274	375000	11734773	-47799700000	1361	11735184	49697880000	375000	-40.33	11734773	12262023404	-49.53	0.4016
BB06	A	06	BB	4	2	2355	13:37:15	13.6208	13	24.265	14:09:00	14.15	14	28.113	BB06A	1130	0.102576	1173.79	1173.89	4374	3527	140979.7	-74.65	1687500	8250000	1875000	-11397	137866	5759703269	-51.39	-51.43	34825660000	5051	1875000	11738480	-29853536000	2407	11738119	34825660000	1875000	-49.44	11738560	8101101176	-61.32	0.6842
BB06	A	06	BB	4	2	2355	13:37:15	13.6208	13	24.265	14:09:00	14.15	14	28.113	BB06A	1131	0.376111	1174.21	1174.59	3639	3019	-152836.0	-67.68	1687500	6937500	187500	1195	142140	12935981363	-44.38	-44.40	67089672000	5103	0.000	11745227	-70421456000	1032	11745339	70421456000	0.000	-37.07	11745227	12936161554	-48.65	0.8214
BB06	A	06	BB	4	2	2355	13:37:15	13.6208	13	24.265	14:09:00	14.15	14	28.113	BB06A	775	0.2	1174.89	1175.09	4887	4134	-87563.9	-64.62	1500000	4687500	7687500	1450	148853	18040281222	-41.44	-41.51	105440008000	5202	7500000	11749680	-107316736000	2976	11749682	107316736000	7500000	-42.01	11749227	20368964944	-48.50	0.1867
BB06	A	06	BB	4	2	2355	13:37:15	13.6208	13	24.265	14:09:00	14.15	14	28.113	BB06A	776	0.341333	1175.42	1175.76	5352	4255	34731.3	-72.14	3562500	8812500	3937500	-3772	154213	7623318558	-48.96	-49.00	127897984000	5244	1500000	11754453	-117155208000	2750	11754778	127897984000	1500000	-47.93	11754453	21856452312	-53.66	0.0703
BB06	A	06	BB	4	2	2355	13:37:15	13.6208	13	24.265	14:09:00	14.15	14	28.113	BB06A	997	1.09139	1176.14	1177.23	4683	4164	-15802.4	-87.71	2625000	11062500	2062500	-14315	161408	1170876985	-64.53	-65.27	76833376000	6001	1125000	11762187	-67566696000	1636	11768089	76833376000	1125000	-58	11768480	20806007181	-64.89	0.6479
BB06	A	06	BB	4	2	2355	13:37:15	13.6208	13	24.265	14:09:00	14.15	14	28.113	BB06A	1132	1.00866	1176.21	1177.22	1911	1757	-11998.2	-63.20	187500	562500	375000	9919	162142	21603213459	-39.94	-39.95	76833376000	2642	375000	11768507	-67566696000	1189	11768089	76833376000	375000	-35.81	11768480	21603214505	-39.91	0.6286
BB06	A	06	BB	4	2	2355	13:37:15	13.6208	13	24.265	14:09:00	14.15	14	28.113	BB06A	777	1.60702	1177.51	1179.12	5674	4724	-104114.3	-75.16	3375000	10687500	7500000	-0.096	175135	5390830765	-51.98	-52.01	82052216000	5451	6750000	11790747	-80988232000	2718	11790524	82052216000	6750000	-49.98	11780160	9292639640	-49.95	0.3123
BB06	A	06	BB	4	2	2355	13:37:15	13.6208	13	24.265	14:09:00	14.15	14	28.113	BB06A	777	0.904	1177.95	1178.85	5515	4873	-70261.8	-74.56	3187500	10687500	7687500	-1979	179467	5774927878	-51.38	-51.41	43226612000	5695	6562500	11784053	-64469788000	2910	11784059	64469788000	6562500	-52.82	11780160	9968016712	-51.85	0.0767
BB06	A	06	BB	4	2	2355	13:37:15	13.6208	13	24.265	14:09:00	14.15	14	28.113	BB06A	778	0.501333	1179.31	1179.81	4671	4107	7038.5	-61.90	1125000	4875000	6937500	8129	193093	24920220133	-38.72	-38.71	180183248000	5419	6750000	11796613	-197188704000	2185	11796213	197188704000	6750000	-34.2	11796613	28291851100	-41.71	0.7021
BB07	A	07	BB	4	2	1580	13:28:09	13.4692	13	37.836	13:38:57	13.6492	13	58.162	BB07A	1141	2.03442	1212.44	1214.48	5311	4156	-15564.2	-54.90	2062500	10875000	5625000	21188	0.0416	55259107838	-31.72	-31.79	656361792000	5136	5625000	12143707	-540742400000	3214	12143713	656361792000	5625000	-27.28	12125120	55981358973	-28.71	0.0341
BB07	A	07	BB	4	2	1580	13:28:09	13.4692	13	37.836	13:38:57	13.6492	13	58.162	BB07A	801	0.888	1214.67	1215.56	4979	4105	-48132.9	-53.68	4687500	9375000	3000000	18819	22720	63972787253	-30.50	-30.52	486765024000	5248	2812500	12147547	-479339936000	1376	12147561	486765024000	2812500	-22.63	12147227	64741969509	-31.03	0.0571
BB07	A	07	BB	4	2	1580	13:28:09	13.4692	13	37.836	13:38:57	13.6492	13	58.162	BB07A	802	0.344	1215.65	1215.99	5175	4425	4795.2	-57.69	2062500	9000000	5250000	10680	32480	40511359720	-34.51	-34.49	285195200000	5572	3937500	12159440	-311361504000	2300	12159254	311361504000	3937500	-33.38	12157333	41127769837	-39.12	0.2422
BB07	A	07	BB	4	2	1580	13:28:09	13.4692	13	37.836	13:38:57	13.6492	13	58.162	BB07A	803	0.530667	1216.19	1216.72	5900	4603	-318691.8	-58.36	5437500	11250000	5062500	11917	37920	37010506444	-35.18	-35.27	569227520000	5610	3750000	12164907	-550400192000	1556	12164901	569227520000	3750000	-30.72	12164400	48016142695	-38.02	0.4673
BB07	A	07	BB	4	2	1580	13:28:09	13.4692	13	37.836	13:38:57	13.6492	13	58.162	BB07A	1142	0.136768	1216.92	1217.06	5036	3273	346416.8	-58.06	5062500	11437500	1125000	6365	45207	39036530735	-34.79	-34.81	376767552000	5577	187500	12169893	-335498944000	1679	12169883	376767552000	187500	-34.33	12169893	39038077574	-43.45	0.5000
BB07	A	07	BB	4	2	1580	13:28:09	13.4692	13	37.836	13:38:57	13.6492	13	58.162	BB07A	804	0.424	1217.25	1217.68	5896	4459	-29995.7	-60.72	6187500	11437500	5250000	8580	48533	28810928924	-37.54	-37.45	554782720000	5678	2062500	12175947	-386318336000	1463	12173132	554782720000	2062500	-33.31	12173147	36318205533	-41.17	0.1447
BB07	A	07	BB	4	2	1580	13:28:09	13.4692	13	37.836	13:38:57	13.6492	13	58.162	BB07A	805	1	1217.79	1218.79	4680	4125	-24783.5	-49.67	2437500	6187500	3750000	23347	53947	101945686995	-26.49	-26.47	756957696000	5305	3375000	12183333	-563326720000	2346	12184486	756957696000	3375000	-23.48	12183333	102794928973	-26.47	0.5387
BB07	A	07	BB	4	2	1580	13:28:09	13.4692	13	37.836	13:38:57	13.6492	13	58.162	BB07A	1003	0.996488	1219.25	1220.24	1007	1056	-47907.4	-67.87	0.000	187500	562500	5183	68452	7982179078	-44.63	-48.60	73831280000	3792	562500	12194053	-65874888000	0.177	12194052	73831280000	562500	-37.76	12194453	18004687795	-48.61	0.2011
BB07	A	07	BB	4	2	1580	13:28:09	13.4692	13	37.836	13:38:57	13.6492	13	58.162	BB07A	1143	1.05995	1219.25	1220.31	1588	1482	-53177.9	-66.23	187500	375000	562500	7101	68458	14341882442	-42.97	-43.51	73831280000	3303	562500	12194053	-65874888000	0.496	12194052	73831280000	562500	-37.76	12194453	17466795155	-43.25	0.1869
BB07	A	07	BB	4	2	1580	13:28:09	13.4692	13	37.836	13:38:57	13.6492	13	58.162	BB07A	806	0.728	1222.49	1223.21	4978	4092	-11537.2	-51.56	2437500	7687500	4125000	20061	100853	81820659028	-28.38	-28.38	635209024000	5175	3375000	12229307	-572470080000	1003	12231094	635209024000	3375000	-21.99	12229307	82848662369	-29.76	0.6103
BB07	A	07	BB	4	2	1580	13:28:09	13.4692	13	37.836	13:38:57	13.6492	13	58.162	BB07A	807	0.389333	1223.33	1223.72	4738	4189	-25684.0	-43.24	2625000	6187500	5625000	25667	109333	213940760546	-20.06	-20.03	1588039680000	5471	6000000	12233893	-1291878272000	2583	12234226	1588039680000	6000000	-18.23	12233893	214114098737	-24.13	0.1379
BB07	A	07	BB	4	2	1580	13:28:09	13.4692	13	37.836	13:38:57	13.6492	13	58.162	BB07A	808	1.26933	1223.85	1225.12	4530	3968	-83897.0	-39.12	2625000	4125000	5812500	34930	114507	343507224159	-15.94	-15.92	2147483648000	5631	6562500	12239600	-1967963648000	2736	12244531	2147483648000	6562500	-14.17	12239600	343636674405	-14.88	0.0861
BB07	A	07	BB	4	2	1580	13:28:09	13.4692	13	37.836	13:38:57	13.6492	13	58.162	BB07A	809	0.954667	1225.24	1226.19	4509	4035	-26448.2	-38.31	2625000	5812500	6375000	34493	128373	375956099573	-15.13	-15.14	2147483648000	5179	6375000	12254427	-1988524928000	3099	12254474	2147483648000	6375000	-14.75	12254427	376132322050	-15.34	0.2129
BB07	C	07	BB	4	2	1580	13:28:09	13.4692	13	37.836	13:38:57	13.6492	13	58.162	BB07C	823	0.266312	1250.22	1250.48	5579	5115	34438.1	-89.64	5062500	11625000	5250000	-22375	0.0164	1001681581	-66.46	-66.62	32650222000	5942	1125000	12502747	-31865908000	3311	12502322	32650222000	1125000	-64.92	12502747	7874625261	-72.37	0.2121
BB07	C	07	BB	4	2	1580	13:28:09	13.4692	13	37.836	13:38:57	13.6492	13	58.162	BB07C	1147	0.205151	1250.9	1251.11	5311	4078	58852.2	-74.58	7312500	11437500	6750000	-8491	0.7002	5334755953	-51.44	-52.10	76124848000	5826	9937500	12509493	-99977680000	0.968	12509493	99977680000	9937500	-48.94	12509493	10656162599	-58.98	0.2368
BB07	C	07	BB	4	2	1580	13:28:09	13.4692	13	37.836	13:38:57	13.6492	13	58.162	BB07C	824	0.530667	1251.19	1251.72	5180	4449	21295.5	-63.19	4125000	9000000	6562500	7062	0.9893	21446211717	-40.01	-40.01	140005152000	5643	6000000	12515067	-146300128000	3095	12515098	146300128000	6000000	-39.96	12513200	23824197943	-42.76	0.2424
BB07	C	07	BB	4	2	1580	13:28:09	13.4692	13	37.836	13:38:57	13.6492	13	58.162	BB07C	825	0.248	1251.81	1252.06	5154	4233	-91205.2	-76.56	3187500	11062500	4312500	-9563	16107	4600349976	-53.38	-53.38	42897536000	5484	3375000	12520107	-47783548000	2850	12519917	47783548000	3375000	-47.62	12520107	13121462586	-59.44	0.8065
BB07	C	07	BB	4	2	1580	13:28:09	13.4692	13	37.836	13:38:57	13.6492	13	58.162	BB07C	826	2.42667	1253.46	1255.89	5674	4387	-7990.6	-63.30	4687500	10500000	4125000	13552	32640	21128438687	-40.12	-40.14	435052384000	5569	1875000	12551173	-418945088000	1487	12549858	435052384000	1875000	-31.25	12535840	27256306500	-36.29	0.0484
BB07	C	07	BB	4	2	1580	13:28:09	13.4692	13	37.836	13:38:57	13.6492	13	58.162	BB07C	827	1.23733	1256.18	1257.42	5219	4370	-38693.0	-74.16	2625000	7875000	6375000	-0.227	59813	6070678896	-50.98	-50.97	79401528000	5570	6375000	12564373	-79116480000	0.769	12564910	79401528000	6375000	-45.67	12565200	10298945362	-50.05	0.2737
BB07	C	07	BB	4	2	1580	13:28:09	13.4692	13	37.836	13:38:57	13.6492	13	58.162	BB07C	828	0.314667	1259.28	1259.59	4270	3555	31639.4	-86.30	4875000	8812500	3562500	-18314	90800	1436826444	-63.12	-63.49	37672412000	5180	1125000	12593093	-45553316000	0.880	12593504	45553316000	1125000	-59.02	12593920	11388226984	-68.51	0.3504
BB07	C	07	BB	4	2	1580	13:28:09	13.4692	13	37.836	13:38:57	13.6492	13	58.162	BB07C	829	0.232	1260.45	1260.68	4996	4453	-19535.5	-62.87	2062500	6562500	6750000	3784	102507	21933540851	-39.69	-39.82	174288944000	5176	6375000	12605520	-154125536000	3540	12605522	174288944000	6375000	-41.28	12606133	23046563408	-46.16	0.6977
BB07	C	07	BB	4	2	1580	13:28:09	13.4692	13	37.836	13:38:57	13.6492	13	58.162	BB07C	830	2.42133	1261.01	1263.43	4407	4191	-33769.5	-41.29	1312500	6187500	6375000	35557	108133	267492478727	-18.11	-18.09	2147483648000	5406	6562500	12626133	-1704414208000	2671	12626092	2147483648000	6562500	-12.87	12611067	267658337749	-14.25	0.0385
BB07	C	07	BB	4	2	1580	13:28:09	13.4692	13	37.836	13:38:57	13.6492	13	58.162	BB07C	831	0.608	1263.57	1264.18	3759	2886	44312.1	-81.48	3375000	8250000	1312500	-10624	133707	2438270027	-58.30	-58.90	89442096000	5305	1125000	12636507	-134159600000	0.459	12636634	134159600000	1125000	-51.17	12637920	21426606190	-61.06	0.3640
BB07	C	07	BB	4	2	1580	13:28:09	13.4692	13	37.836	13:38:57	13.6492	13	58.162	BB07C	1148	0.256439	1265.65	1265.91	2087	2113	-12468.1	-71.37	187500	562500	562500	-4221	154526	8421767598	-48.13	-48.13	28264100000	4351	562500	12657520	-29709346000	1288	12657514	29709346000	562500	-43.13	12657520	8421767912	-54.04	0.3895
BB07	C	07	BB	4	2	1580	13:28:09	13.4692	13	37.836	13:38:57	13.6492	13	58.162	BB07C	1149	0.170959	1266.63	1266.8	2070	2126	-46881.8	-72.66	187500	750000	562500	-7252	164271	7290454372	-49.40	-49.38	20805722000	4747	562500	12666720	-29755402000	1296	12667167	29755402000	562500	-45.58	12666720	7290677400	-57.05	0.2540
BB07	C	07	BB	4	2	1580	13:28:09	13.4692	13	37.836	13:38:57	13.6492	13	58.162	BB07C	1150	0.256439	1267.11	1267.36	1835	2137	-31435.9	-70.88	187500	375000	375000	-3708	169058	8907226777	-47.61	-47.64	33519004000	4938	375000	12672373	-28984094000	1065	12672693	33519004000	375000	-43.2	12672373	8907408885	-53.55	0.5158
BB07	C	07	BB	4	2	1580	13:28:09	13.4692	13	37.836	13:38:57	13.6492	13	58.162	BB07C	1152	0.153863	1267.45	1267.6	2084	1936	-33026.8	-74.77	375000	750000	375000	-9794	172477	5778924156	-51.51	-51.40	25218146000	3336	375000	12674587	-17060158000	0.805	12674593	25218146000	375000	-46.5	12674587	5778926922	-59.53	0.0702
BB07	C	07	BB	4	2	1580	13:28:09	13.4692	13	37.836	13:38:57	13.6492	13	58.162	BB07C	1151	0.239343	1267.7	1267.94	1661	1630	68381.7	-65.18	187500	375000	375000	1717	175041	17265816911	-41.86	-41.89	52095872000	2866	375000	12678053	-42458516000	0.910	12678042	52095872000	375000	-38.74	12678693	17265818982	-48.10	0.6932
BB07	C	07	BB	4	2	1580	13:28:09	13.4692	13	37.836	13:38:57	13.6492	13	58.162	BB07C	1153	0.188055	1268.25	1268.44	1967	2253	14733.0	-74.78	187500	562500	562500	-8866	180512	5754494321	-51.40	-51.44	18918550000	4148	562500	12683333	-31531518000	1345	12683401	31531518000	562500	-45.39	12683333	5754495587	-58.70	0.4348
BB07	C	07	BB	4	2	1580	13:28:09	13.4692	13	37.836	13:38:57	13.6492	13	58.162	BB07C	832	1.47733	1268.83	1270.31	5294	4284	-29581.8	-52.49	3000000	7875000	6187500	22220	186293	73865050131	-29.30	-29.27	940496128000	5217	5812500	12697173	-789651840000	3924	12697662	940496128000	5812500	-24.11	12692213	74128492323	-27.58	0.2653
BB07	C	07	BB	4	2	1580	13:28:09	13.4692	13	37.836	13:38:57	13.6492	13	58.162	BB07C	833	2.92267	1270.35	1273.27	5007	4548	-47018.1	-41.76	2437500	7687500	6375000	35905	201467	252974258552	-18.58	-18.58	2147483648000	5823	6375000	12714187	-2138504576000	3287	12714348	2147483648000	6375000	-13.56	12709600	253115616875	-13.92	0.2091
BB07	C	07	BB	4	2	1580	13:28:09	13.4692	13	37.836	13:38:57	13.6492	13	58.162	BB07C	834	2.88267	1273.63	1276.51	4104	3395	-22054.5	-71.16	937500	3000000	3187500	6447	234320	8586061186	-47.98	-47.96	180291680000	5367	4125000	12737627	-187310624000	0.993	12737565	187310624000	4125000	-37.73	12747547	10632902677	-43.36	0.3895
BB08	A	08	BB	4	2	2100	13:26:19	13.4386	13	34.182	13:29:37	13.4936	13	34.688	BB08A	854	1.12833	1308.38	1309.51	4439	3845	-81139.3	-59.25	937500	5812500	8062500	14275	0.0802	33723924827	-36.07	-36.08	339148352000	5653	8062500	13093947	-282445984000	0.952	13093918	339148352000	8062500	-29.05	13083840	35262784321	-35.56	0.0024
BB08	A	08	BB	4	2	2100	13:26:19	13.4386	13	34.182	13:29:37	13.4936	13	34.688	BB08A	1162	0.239343	1309.68	1309.92	4997	4022	-248521.0	-49.16	3937500	5812500	6562500	17729	13795	109260435177	-25.90	-25.87	525703808000	5267	6375000	13097707	-498050912000	2234	13097701	525703808000	6375000	-23.75	13097707	109260438702	-32.08	0.3820
BB08	A	08	BB	4	2	2100	13:26:19	13.4386	13	34.182	13:29:37	13.4936	13	34.688	BB08A	1164	0.188055	1310.02	1310.21	3527	3108	131989.3	-64.34	937500	7687500	562500	1352	17214	17400303924	-41.18	-41.83	95679720000	5010	375000	13101520	-142268608000	1660	13100666	142268608000	375000	-39.07	13101520	20010178589	-49.08	0.6957
BB08	A	08	BB	4	2	2100	13:26:19	13.4386	13	34.182	13:29:37	13.4936	13	34.688	BB08A	1163	0.256439	1310.36	1310.62	2194	2606	-91620.3	-65.98	187500	5625000	562500	1128	20633	11888368514	-42.78	-45.14	88715752000	5110	562500	13104533	-136907728000	1031	13104364	136907728000	562500	-37.07	13104533	21316171373	-51.05	0.3474
BB08	A	08	BB	4	2	2100	13:26:19	13.4386	13	34.182	13:29:37	13.4936	13	34.688	BB08A	855	0.333333	1310.72	1311.05	5494	4273	12831.8	-74.67	4312500	8812500	4312500	-6401	24200	5628167400	-51.49	-51.63	105151336000	5691	1875000	13107760	-106378328000	1858	13109131	106378328000	1875000	-47.37	13107760	18975372020	-56.40	0.1680
BB08	A	08	BB	4	2	2100	13:26:19	13.4386	13	34.182	13:29:37	13.4936	13	34.688	BB08A	1006	0.901584	1311.16	1312.06	5486	4135	33471.1	-54.28	3750000	10500000	5437500	18353	28605	60425269213	-31.02	-31.01	532093248000	5514	3562500	13119653	-557570432000	1351	13117641	557570432000	3562500	-27.89	13119653	60425621225	-31.46	0.8932
BB08	A	08	BB	4	2	2100	13:26:19	13.4386	13	34.182	13:29:37	13.4936	13	34.688	BB08A	1157	0.871893	1311.17	1312.04	5413	4411	-61241.3	-54.54	3750000	9562500	6000000	17871	28668	57826540626	-31.36	-31.40	532093248000	5482	3562500	13119653	-557570432000	2222	13117641	557570432000	3562500	-27.89	13119653	61433206509	-31.99	0.9172
BB08	A	08	BB	4	2	2100	13:26:19	13.4386	13	34.182	13:29:37	13.4936	13	34.688	BB08A	1158	0.46159	1312.21	1312.67	5237	4286	-65868.4	-54.18	3375000	8625000	5437500	15504	39097	60241804326	-30.96	-31.04	535901184000	5649	3562500	13124267	-551632640000	2198	13123174	551632640000	3562500	-28.53	13126373	62730246651	-34.40	0.9302
BB08	A	08	BB	4	2	2100	13:26:19	13.4386	13	34.182	13:29:37	13.4936	13	34.688	BB08A	1007	0.438929	1312.23	1312.67	5394	4074	34789.9	-53.67	3375000	10312500	4500000	15831	39282	64255629857	-30.43	-30.48	535901184000	5638	3562500	13124267	-551632640000	1572	13123174	551632640000	3562500	-28.53	13126373	64256411877	-34.06	0.9329
BB08	A	08	BB	4	2	2100	13:26:19	13.4386	13	34.182	13:29:37	13.4936	13	34.688	BB08A	1008	0.474518	1312.85	1313.32	4158	3592	101480631.1	-35.47	562500	10125000	3750000	34422	45450	529161076489	-12.17	-12.17	2147483648000	5252	3750000	13130933	-2147483648000	0.962	13130782	2147483648000	3750000	-6.44	13131867	529166293244	-15.40	0.7232
BB08	A	08	BB	4	2	2100	13:26:19	13.4386	13	34.182	13:29:37	13.4936	13	34.688	BB08A	1159	0.46159	1312.86	1313.32	3994	3851	104733027.4	-35.83	750000	7125000	3750000	33919	45593	506215700188	-12.54	-12.55	2147483648000	5270	3750000	13130933	-2147483648000	2081	13130782	2147483648000	3750000	-6.44	13131867	536556047744	-15.91	0.7093
BB08	A	08	BB	4	2	2100	13:26:19	13.4386	13	34.182	13:29:37	13.4936	13	34.688	BB08A	1009	0.842269	1313.5	1314.34	3833	3354	12322440.4	-36.00	750000	4312500	3937500	36341	51975	496280565021	-12.74	-12.72	2147483648000	4822	3937500	13136560	-2147483648000	0.917	13136488	2147483648000	3937500	-6.86	13135013	496280966847	-13.47	0.0032
BB08	A	08	BB	4	2	2100	13:26:19	13.4386	13	34.182	13:29:37	13.4936	13	34.688	BB08A	1160	0.803509	1313.51	1314.31	3801	3447	12113471.7	-35.84	750000	4312500	3937500	36323	52089	507063660678	-12.56	-12.54	2147483648000	5420	3937500	13136560	-2147483648000	2048	13136488	2147483648000	3937500	-6.86	13136987	508064951073	-13.49	0.2359
BB08	A	08	BB	4	2	2100	13:26:19	13.4386	13	34.182	13:29:37	13.4936	13	34.688	BB08A	856	0.226667	1314.71	1314.93	5179	4737	62125.2	-77.28	2437500	9000000	6375000	-10677	64067	4396471156	-54.10	-53.78	88756600000	5748	6750000	13147413	-145661776000	3745	13147401	145661776000	6750000	-50.17	13147413	24650272230	-60.22	0.1529
BB08	A	08	BB	4	2	2100	13:26:19	13.4386	13	34.182	13:29:37	13.4936	13	34.688	BB08A	1010	0.213533	1315.3	1315.51	2278	2119	2415.1	-69.48	375000	562500	375000	-3103	70007	10585252735	-46.22	-46.14	34399344000	4276	375000	13153947	-44904064000	1378	13154038	44904064000	375000	-42.88	13153947	10585253179	-52.85	0.4430
BB08	A	08	BB	4	2	2100	13:26:19	13.4386	13	34.182	13:29:37	13.4936	13	34.688	BB08A	1161	0.205151	1315.3	1315.51	2277	2112	6522.2	-69.26	375000	562500	375000	-3104	70040	10797822553	-45.99	-45.97	34399344000	4276	375000	13153947	-44904064000	1409	13154038	44904064000	375000	-42.88	13153947	10798096772	-52.85	0.4400
BB10	A	10	BB	4	2	2320	13:54:37	13.9103	13	31.485	13:57:48	13.9633	13	29.159	BB10A	875	0.349333	1377.79	1378.14	5740	4954	7323.0	-92.61	6187500	12562500	4500000	-24174	0.6867	717112924	-69.43	-69.53	26730290000	5899	1125000	13778213	-25417476000	2681	13778360	26730290000	1125000	-68.42	13778320	4658468760	-74.09	0.1231
BB10	A	10	BB	4	2	2320	13:54:37	13.9103	13	31.485	13:57:48	13.9633	13	29.159	BB10A	876	0.488	1378.24	1378.73	5386	5130	16487.0	-75.29	2437500	9000000	6562500	-5374	11400	5226536153	-52.10	-52.27	115129808000	5933	6750000	13783440	-96116080000	2789	13783466	115129808000	6750000	-44.07	13785440	7254408356	-55.39	0.6230
BB10	A	10	BB	4	2	2320	13:54:37	13.9103	13	31.485	13:57:48	13.9633	13	29.159	BB10A	877	0.304	1379.06	1379.36	5039	4329	381959.3	-85.83	2812500	8250000	2437500	-17964	19560	1575178345	-62.65	-62.69	39743040000	5604	1875000	13793120	-53630848000	1809	13792673	53630848000	1875000	-58.31	13791013	8071900397	-67.86	0.1491
BB10	A	10	BB	4	2	2320	13:54:37	13.9103	13	31.485	13:57:48	13.9633	13	29.159	BB10A	878	0.338667	1379.73	1380.06	3825	4272	12532.8	-83.67	750000	7312500	1500000	-15336	26253	1933727217	-60.49	-60.91	41864356000	6062	1125000	13798987	-55939392000	1805	13798990	55939392000	1125000	-53.69	13798987	8704972286	-65.61	0.5118
BB10	A	10	BB	4	2	2320	13:54:37	13.9103	13	31.485	13:57:48	13.9633	13	29.159	BB10A	1167	0.170959	1380.29	1380.46	2513	2102	-218544.6	-64.36	375000	750000	375000	1045	31863	18834377621	-41.10	-41.14	75548704000	4534	562500	13803733	-65678624000	1063	13803742	75548704000	562500	-37.23	13803733	18834974388	-48.81	0.5079
BB10	A	10	BB	4	2	2320	13:54:37	13.9103	13	31.485	13:57:48	13.9633	13	29.159	BB10A	879	0.314667	1380.65	1380.96	4166	3814	69995.3	-75.09	937500	4312500	2062500	-7072	35453	5435088239	-51.91	-51.93	35879292000	5152	1875000	13807387	-37365680000	2206	13808427	37365680000	1875000	-48.4	13807387	6483249499	-56.96	0.2966
BB10	A	10	BB	4	2	2320	13:54:37	13.9103	13	31.485	13:57:48	13.9633	13	29.159	BB10A	880	0.637333	1381.57	1382.21	5682	4544	-13180.1	-58.50	5062500	10875000	4312500	12567	44680	36853652322	-35.32	-35.31	519772608000	5644	1875000	13818187	-688913216000	2188	13818190	688913216000	1875000	-31.96	13819120	45781106750	-37.27	0.5397
BB10	A	10	BB	4	2	2320	13:54:37	13.9103	13	31.485	13:57:48	13.9633	13	29.159	BB10A	881	0.2	1382.28	1382.48	5239	4661	19908.0	-60.12	4687500	8437500	4125000	5950	51827	31039742129	-36.94	-36.80	510649728000	5545	1875000	13823173	-620439232000	2968	13823161	620439232000	1875000	-29.37	13823173	35375060313	-43.79	0.1733
BB10	A	10	BB	4	2	2320	13:54:37	13.9103	13	31.485	13:57:48	13.9633	13	29.159	BB10A	882	1.21333	1382.53	1383.74	5512	4092	-8064.2	-65.17	4500000	9187500	4312500	8681	54307	17015064724	-41.99	-42.02	483438272000	5726	4500000	13828773	-564531456000	2186	13828751	564531456000	4500000	-32.33	13829707	23138850280	-41.18	0.3626
BB10	A	10	BB	4	2	2320	13:54:37	13.9103	13	31.485	13:57:48	13.9633	13	29.159	BB10A	883	0.256	1388.8	1389.05	4568	3848	-51639.7	-78.74	1875000	10500000	2437500	-11614	116973	3575829898	-55.56	-55.57	28862222000	5940	1687500	13889733	-34484520000	1517	13889700	34484520000	1687500	-52.88	13889733	6314147755	-61.49	0.6875
BB10	A	10	BB	4	2	2320	13:54:37	13.9103	13	31.485	13:57:48	13.9633	13	29.159	BB10A	1168	0.239343	1389.33	1389.57	2688	2470	-30526.2	-65.13	187500	8812500	187500	1739	122321	17299199841	-41.89	-41.88	131769704000	5754	0.000	13894427	-97419336000	0.993	13894505	131769704000	0.000	-30.38	13894427	17299213549	-48.09	0.4607
BB10	A	10	BB	4	2	2320	13:54:37	13.9103	13	31.485	13:57:48	13.9633	13	29.159	BB10A	884	0.28	1389.93	1390.21	5281	4918	88949.5	-71.55	2062500	12562500	6750000	-4077	128307	7888314858	-48.37	-48.70	98220112000	6086	6750000	13901147	-104201872000	2843	13901149	104201872000	6750000	-42.33	13901147	10195118845	-54.23	0.6538
BB10	A	10	BB	4	2	2320	13:54:37	13.9103	13	31.485	13:57:48	13.9633	13	29.159	BB10A	885	0.282667	1390.53	1390.81	5555	4609	-30416.8	-77.66	5250000	12375000	6187500	-10106	134307	3991154668	-54.48	-54.62	40404464000	6001	6187500	13907360	-45602108000	2184	13907363	45602108000	6187500	-51.26	13907360	10246071988	-60.10	0.7264
BB10	A	10	BB	4	2	2320	13:54:37	13.9103	13	31.485	13:57:48	13.9633	13	29.159	BB10A	886	0.973333	1391.35	1392.33	4808	4197	2263.0	-82.07	4500000	7687500	3375000	-9174	142520	2343303723	-58.89	-59.24	56100464000	5524	3375000	13913760	-71981352000	0.769	13913759	71981352000	3375000	-49.08	13913760	10403524940	-59.36	0.0247
BB10	A	10	BB	4	2	2320	13:54:37	13.9103	13	31.485	13:57:48	13.9633	13	29.159	BB10A	887	0.296	1392.57	1392.87	5036	4270	-64134.3	-85.62	4312500	8437500	3937500	-17901	154733	1611516744	-62.44	-62.49	104419560000	5531	1125000	13926480	-106269136000	2030	13926295	106269136000	1125000	-55.4	13927893	24491563073	-67.78	0.7273
BB10	A	10	BB	4	2	2320	13:54:37	13.9103	13	31.485	13:57:48	13.9633	13	29.159	BB10A	888	0.589333	1393.12	1393.71	5540	3939	63618.8	-80.35	4312500	8625000	6187500	-9626	160227	2976808168	-57.17	-57.16	66131084000	5425	4687500	13933067	-56715944000	1991	13934445	66131084000	4687500	-53.64	13932720	18619835173	-59.46	0.2534
BB10	A	10	BB	4	2	2320	13:54:37	13.9103	13	31.485	13:57:48	13.9633	13	29.159	BB10A	889	0.569167	1394.32	1394.89	4720	4125	2247122.8	-71.60	2812500	5625000	5812500	-1031	172242	8432052461	-48.42	-48.12	280954176000	5493	3375000	13947787	-508472416000	1692	13948465	508472416000	3375000	-45.77	13948480	64819531311	-50.57	0.9202
BB10	A	10	BB	4	2	2320	13:54:37	13.9103	13	31.485	13:57:48	13.9633	13	29.159	BB10A	889	0.408	1394.49	1394.89	4701	4171	3111991.7	-70.22	2812500	5625000	5812500	-1107	173853	9884767421	-47.04	-46.74	280954176000	5342	3375000	13947787	-508472416000	2958	13948465	508472416000	3375000	-45.77	13948480	76354582869	-50.63	0.8882
BB10	A	10	BB	4	2	2320	13:54:37	13.9103	13	31.485	13:57:48	13.9633	13	29.159	BB10A	1169	0.102576	1395.01	1395.11	5270	3319	-1100374.6	-65.01	5250000	12375000	4500000	-1870	179080	17757333760	-41.75	-41.65	153494496000	5336	5625000	13950373	-136188400000	1152	13950530	153494496000	5625000	-42.41	13950373	17757358946	-51.54	0.2703
BB10	A	10	BB	4	2	2320	13:54:37	13.9103	13	31.485	13:57:48	13.9633	13	29.159	BB10A	1170	0.136768	1395.28	1395.42	4749	4329	-373615.9	-59.32	3375000	7312500	3562500	4979	181815	33455282419	-36.18	-36.15	219338784000	5597	3187500	13953093	-205388288000	2206	13953535	219338784000	3187500	-31.09	13953093	36335927212	-44.79	0.2000
BB10	A	10	BB	4	2	2320	13:54:37	13.9103	13	31.485	13:57:48	13.9633	13	29.159	BB10A	1171	0.307727	1395.62	1395.93	3167	3124	172142.1	-70.23	750000	6562500	187500	-2114	185234	9731367024	-46.84	-46.88	44211736000	4959	0.000	13957307	-57606532000	1132	13956821	57606532000	0.000	-39.47	13957307	9731380466	-51.99	0.3478
BB10	A	10	BB	4	2	2320	13:54:37	13.9103	13	31.485	13:57:48	13.9633	13	29.159	BB10A	890	0.376	1396.14	1396.52	4769	4149	-55355.9	-43.98	2437500	6937500	6000000	24809	190440	197132990973	-20.80	-20.74	1241948288000	5264	3937500	13964373	-998594112000	2421	13964123	1241948288000	3937500	-20.41	13964373	197247008860	-24.99	0.7801
BB10	A	10	BB	4	2	2320	13:54:37	13.9103	13	31.485	13:57:48	13.9633	13	29.159	BB10A	891	0.693333	1396.68	1397.37	5118	4293	51849.7	-51.34	2625000	6750000	5250000	20090	195800	83819343149	-28.16	-28.17	943287680000	5822	5625000	13970213	-761087680000	1752	13970212	943287680000	5625000	-25.13	13970213	84095900126	-29.76	0.4923
BB10	A	10	BB	4	2	2320	13:54:37	13.9103	13	31.485	13:57:48	13.9633	13	29.159	BB10A	892	0.781333	1397.75	1398.54	5004	4426	-19683.9	-58.02	3375000	7875000	3562500	13922	206547	38403146195	-34.84	-34.95	482633184000	5542	3375000	13979387	-470874880000	2322	13979653	482633184000	3375000	-29.58	13984853	39539652798	-36.02	0.9352
BB10	A	10	BB	4	2	2320	13:54:37	13.9103	13	31.485	13:57:48	13.9633	13	29.159	BB10A	893	0.529974	1398.92	1399.45	4890	4106	61091.1	-83.03	3000000	12750000	3562500	-12775	218216	2157053600	-59.85	-59.96	68630552000	5317	1125000	13989467	-73341920000	1955	13990620	73341920000	1125000	-58.12	13993680	21014926784	-62.72	0.8434
BB10	A	10	BB	4	2	2320	13:54:37	13.9103	13	31.485	13:57:48	13.9633	13	29.159	BB10A	893	0.226667	1399.05	1399.27	4780	4156	285575.6	-82.32	2625000	12937500	3750000	-15711	219480	2396080423	-59.14	-59.05	60866656000	5155	3375000	13992427	-73341920000	2724	13990620	73341920000	3375000	-59.25	13992427	21005638840	-65.49	0.8588
BB10	A	10	BB	4	2	2320	13:54:37	13.9103	13	31.485	13:57:48	13.9633	13	29.159	BB10A	894	0.253333	1399.79	1400.05	4587	3772	56660.1	-80.28	2437500	8437500	1875000	-13199	226947	2957629803	-57.10	-57.22	105744272000	5319	1125000	13999600	-99777816000	1640	13999297	105744272000	1125000	-55.32	13999600	32370899985	-63.18	0.6526
BB10	A	10	BB	4	2	2320	13:54:37	13.9103	13	31.485	13:57:48	13.9633	13	29.159	BB10A	895	1.53867	1401.03	1402.57	5265	4279	5906.8	-46.49	3562500	7500000	5250000	28391	239320	148457319329	-23.31	-23.21	2147483648000	5451	3562500	14023360	-1453190272000	3954	14023499	2147483648000	3562500	-16.43	14021360	148712859353	-21.34	0.7175
BB10	A	10	BB	4	2	2320	13:54:37	13.9103	13	31.485	13:57:48	13.9633	13	29.159	BB10A	896	1.048	1402.92	1403.97	5038	4191	40386.6	-48.59	2812500	7312500	5625000	24627	258200	113927309009	-25.41	-25.51	1110550016000	5404	6187500	14037547	-851780672000	2311	14035336	1110550016000	6187500	-21.66	14037547	114246252518	-25.30	0.7964
AP06	A	06	AP	4	4	2485	09:35:57	9.59917	9	38.098	10:06:53	10.1147	10	35.044	AP06A	68	0.826667	123.208	124.035	5515	4737	-72915.5	-62.17	5437500	10312500	6750000	10024	286080	24234792433	-38.99	-38.95	227831488000	5751	3187500	1236453	-240206432000	2235	1236365	240206432000	3187500	-32.65	1236453	25615747014	-39.78	0.5290
AP06	A	06	AP	4	4	2485	09:35:57	9.59917	9	38.098	10:06:53	10.1147	10	35.044	AP06A	69	0.293333	124.683	124.976	4727	3938	-35414.3	-95.68	4687500	9750000	3375000	-28007	300827	507674653	-72.50	-72.53	40209928000	5663	1125000	1247547	-39483024000	1821	1247321	40209928000	1125000	-66.8	1247547	10671531036	-77.85	0.2385
AP06	A	06	AP	4	4	2485	09:35:57	9.59917	9	38.098	10:06:53	10.1147	10	35.044	AP06A	70	0.248	129.605	129.853	2494	3487	43910.4	-79.24	375000	1500000	1125000	-12247	350053	3202444514	-56.06	-56.53	110163528000	5715	1125000	1296080	-167705136000	1227	1296079	167705136000	1125000	-40.71	1296080	12857939872	-62.58	0.0108
AP06	A	06	AP	4	4	2485	09:35:57	9.59917	9	38.098	10:06:53	10.1147	10	35.044	AP06A	71	0.248	131.493	131.741	5972	5117	-32166.5	-59.26	9000000	12937500	6000000	7734	368933	34266544079	-36.08	-35.94	608642176000	5831	5812500	1315013	-566993280000	4099	1315006	608642176000	5812500	-32.28	1315013	36026571959	-42.00	0.0323
AP06	A	06	AP	4	4	2485	09:35:57	9.59917	9	38.098	10:06:53	10.1147	10	35.044	AP06A	72	0.531361	132.168	132.699	5493	5229	37388.4	-82.29	4312500	9937500	3375000	-12022	375680	2383799963	-59.11	-59.09	33910316000	6153	1687500	1323733	-32468760000	2821	1323725	33910316000	1687500	-50.09	1323733	4268248140	-61.84	0.3869
AX01	A	01	AX	4	3	1710	10:56:19	10.9386	10	35.855	11:07:07	11.1186	11	32.313	AX01A	256	0.461333	361.072	361.533	2638	3311	-13385.0	-75.14	4125000	8062500	8250000	-5499	69720	5450934895	-51.96	-51.91	48557864000	5501	8250000	3610880	-34866556000	0.962	3611842	48557864000	8250000	-49.48	3610880	9465974253	-55.27	0.0291
AX03	C	03	AX	4	3	1935					10:29:55	10.4986	10	25.526	AX03C	272	0.901333	435.112	436.013	4993	4382	-129212.7	-40.18	1875000	6375000	4125000	32383	129120	302704713170	-17.00	-17.02	2147483648000	5694	3375000	4352000	-2147483648000	1901	4351916	2147483648000	3375000	-11.5	4358907	303023029959	-17.47	0.8639
AX03	C	03	AX	4	3	1935					10:29:55	10.4986	10	25.526	AX03C	273	0.328	436.171	436.499	4958	4236	-8167.7	-48.26	3000000	6187500	4312500	19942	139707	121874973640	-25.07	-24.92	890406016000	5855	2250000	4362960	-784949696000	2109	4363500	890406016000	2250000	-25.19	4362960	121994265333	-29.76	0.3821
AX05	A	05	AX	4	3	1570	10:33:36	10.56	10	35.034	10:40:42	10.6783	10	35.925	AX05A	302	1.00229	476.059	477.061	4721	3646	13639.3	-55.53	2250000	7687500	4687500	17481	283590	51835398313	-32.35	-32.35	457702272000	4960	3187500	4770453	-494024192000	1263	4767243	494024192000	3187500	-24.24	4761013	55387272886	-32.34	0.0400
AX05	A	05	AX	4	3	1570	10:33:36	10.56	10	35.034	10:40:42	10.6783	10	35.925	AX05A	968	0.393207	477.29	477.683	2435	2115	11304.7	-60.53	375000	750000	375000	8557	295899	29542203861	-37.23	-37.23	110873696000	2741	375000	4775040	-90561536000	1528	4776143	110873696000	375000	-36.67	4775040	29542604979	-41.28	0.5442
AX05	A	05	AX	4	3	1570	10:33:36	10.56	10	35.034	10:40:42	10.6783	10	35.925	AX05A	950	0.40334	477.317	477.72	1682	1787	62898.6	-64.38	187500	375000	750000	4787	296169	14867835888	-41.11	-43.19	110873696000	4978	750000	4774773	-90561536000	0.707	4776143	110873696000	750000	-36.78	4774773	28976190173	-47.14	0.3974
AX05	A	05	AX	4	3	1570	10:33:36	10.56	10	35.034	10:40:42	10.6783	10	35.925	AX05A	969	0.512878	478.025	478.538	2301	1946	70196.3	-61.45	375000	562500	375000	8847	303251	26889161397	-38.07	-38.05	74933312000	2658	562500	4784507	-91111600000	1078	4782804	91111600000	562500	-35.89	4784507	26889437796	-40.95	0.8325
AX05	A	05	AX	4	3	1570	10:33:36	10.56	10	35.034	10:40:42	10.6783	10	35.925	AX05A	951	0.474518	478.1	478.574	1823	1611	66885.4	-62.50	375000	375000	562500	7373	303999	21701433295	-39.21	-39.91	74933312000	5074	562500	4784507	-91111600000	0.513	4782804	91111600000	562500	-35.89	4784507	27821895264	-43.15	0.7401
AX05	A	05	AX	4	3	1570	10:33:36	10.56	10	35.034	10:40:42	10.6783	10	35.925	AX05A	952	0.901584	478.966	479.867	3014	2916	-95311.9	-71.28	375000	3375000	562500	1455	312659	8061494164	-47.92	-48.51	96550872000	4682	375000	4792027	-95549336000	0.726	4791402	96550872000	375000	-40.36	4792027	10686545872	-48.96	0.2611
AX05	A	05	AX	4	3	1570	10:33:36	10.56	10	35.034	10:40:42	10.6783	10	35.925	AX05A	303	2.1199	478.982	481.102	4742	4113	-48358.1	-58.15	2062500	8250000	4875000	18120	312824	38604238350	-34.97	-34.91	382855872000	5216	4875000	4804720	-430963872000	2830	4807905	430963872000	4875000	-28.88	4803200	40186046821	-31.64	0.6310
AX05	A	05	AX	4	3	1570	10:33:36	10.56	10	35.034	10:40:42	10.6783	10	35.925	AX05A	303	1.816	479.888	481.704	4745	3880	-14174.4	-57.48	2062500	8250000	4875000	18124	321880	41721922280	-34.30	-34.23	382855872000	5230	4875000	4804720	-430963872000	0.689	4807905	430963872000	4875000	-28.88	4803200	44977825005	-31.64	0.2379
AX07	C	07	AX	4	3	1870	10:39:06	10.6517	10	27.106	10:49:42	10.8283	10	42.429	AX07C	396	0.357333	611.027	611.384	3034	2563	54936.6	-84.72	2250000	6000000	1125000	-16149	52267	1678671212	-61.54	-62.14	41639532000	5010	1125000	6111173	-37775508000	0.879	6111008	41639532000	1125000	-56.82	6111173	13347894738	-66.61	0.2537
AX07	C	07	AX	4	3	1870	10:39:06	10.6517	10	27.106	10:49:42	10.8283	10	42.429	AX07C	397	1.00866	611.073	612.082	4075	3113	-21659.3	-86.54	4500000	8812500	1312500	-13499	52729	1360127672	-63.36	-63.97	41639532000	5543	1125000	6111173	-37775508000	0.874	6111008	41639532000	1125000	-56.82	6111173	14088004566	-63.93	0.0424
AX07	C	07	AX	4	3	1870	10:39:06	10.6517	10	27.106	10:49:42	10.8283	10	42.429	AX07C	397	0.269333	611.661	611.931	5293	4192	-58761.0	-85.30	6375000	11250000	4125000	-17993	58613	1625757713	-62.12	-62.42	37200512000	5543	7312500	6116747	-32902292000	1224	6116747	37200512000	7312500	-61.79	6116747	16126860653	-68.11	0.0400
AX07	C	07	AX	4	3	1870	10:39:06	10.6517	10	27.106	10:49:42	10.8283	10	42.429	AX07C	994	0.444494	612.438	612.882	2500	3431	-43806.5	-74.23	375000	2062500	562500	-4658	66378	4625608055	-50.94	-53.34	71405792000	5931	562500	6127093	-65739856000	0.839	6124911	71405792000	562500	-42.14	6127093	8772410842	-56.86	0.6121
AX07	C	07	AX	4	3	1870	10:39:06	10.6517	10	27.106	10:49:42	10.8283	10	42.429	AX07C	995	0.54707	613.07	613.617	2056	4089	-15394.0	-77.54	187500	4875000	562500	-7016	72704	3039136669	-54.22	-56.98	30192044000	6143	562500	6133333	-29808058000	0.569	6132972	30192044000	562500	-44.79	6132053	5357744340	-59.60	0.2451
AX10	A	10	AX	4	3	1470	11:21:16	11.3544	11	29.117	11:24:30	11.4083	11	27.124	AX10A	436	1.05009	661.985	663.035	4249	3788	-349938.9	-37.37	3375000	6562500	3750000	35844	137846	418719588368	-14.19	-14.20	2147483648000	5096	3562500	6625280	-1698598656000	2309	6625273	2147483648000	3562500	-12.85	6623920	419248458902	-13.99	0.3868
AX10	C	10	AX	4	3	1470	11:21:16	11.3544	11	29.117	11:24:30	11.4083	11	27.124	AX10C	462	0.218667	689.504	689.723	2898	2823	10234.6	-83.15	375000	6937500	1312500	-16748	122040	2098658209	-59.97	-60.20	30881664000	5051	1125000	6895867	-55316308000	1199	6895872	55316308000	1125000	-55.22	6895867	10246463278	-66.80	0.3704
BA01	C	01	BA	4	4	2145	11:39:21	11.6558	11	36.475	11:50:23	11.8397	11	30.113	BA01C	485	1.13884	740.861	742	5665	4716	-46642.2	-63.06	4687500	8812500	6562500	10517	0.0611	21605905364	-39.88	-39.95	327539264000	5898	1875000	7408720	-468953632000	3131	7408702	468953632000	1875000	-32.62	7419867	25254968498	-39.38	0.9883
BA01	C	01	BA	4	4	2145	11:39:21	11.6558	11	36.475	11:50:23	11.8397	11	30.113	BA01C	486	0.250667	742.029	742.28	5078	4358	-57217.7	-57.09	3750000	8812500	6937500	9954	12293	42946551930	-33.91	-33.98	328200832000	5539	9937500	7421147	-223313920000	2447	7421444	328200832000	9937500	-34.81	7420560	43879868820	-39.99	0.1064
BA01	C	01	BA	4	4	2145	11:39:21	11.6558	11	36.475	11:50:23	11.8397	11	30.113	BA01C	487	0.541333	742.331	742.872	2766	4187	-63317.4	-77.40	187500	9000000	8250000	-7042	15307	4182731745	-54.22	-54.21	48320548000	5981	8250000	7425280	-73427640000	1695	7427698	73427640000	8250000	-50.18	7425280	8987896163	-56.87	0.3645
BA11	A	11	BA	4	4	2160	11:54:05	11.9014	11	27.471	11:59:45	11.9958	11	29.903	BA11A	978	0.842269	925.897	926.739	2916	2700	18173.8	-71.47	375000	7500000	562500	0.970	93966	7996600452	-48.11	-48.58	47858088000	5214	562500	9259200	-69920816000	0.713	9263795	69920816000	562500	-40.9	9260533	9363138366	-49.33	0.1841
BA11	A	11	BA	4	4	2160	11:54:05	11.9014	11	27.471	11:59:45	11.9958	11	29.903	BA11A	612	1.37841	927.048	928.427	5222	4066	17578.9	-76.14	2625000	9937500	6937500	-1746	105482	4758748170	-52.96	-53.09	83295992000	4964	8250000	9282373	-96328816000	3698	9282377	96328816000	8250000	-50.83	9273973	10367366579	-51.69	0.2519
BA11	C	11	BA	4	4	2160	11:54:05	11.9014	11	27.471	11:59:45	11.9958	11	29.903	BA11C	1066	0.529974	948.097	948.627	2792	2829	3206749.5	-31.38	187500	4500000	4125000	39077	40970	856790494533	-7.99	-7.98	2147483648000	4745	4125000	9481733	-2147483648000	1685	9481510	2147483648000	4125000	-4.95	9483787	856793188163	-10.74	0.5303
BA11	C	11	BA	4	4	2160	11:54:05	11.9014	11	27.471	11:59:45	11.9958	11	29.903	BA11C	984	0.533833	948.096	948.63	2787	2829	3150623.0	-31.26	187500	4500000	4125000	39075	40962	853596314099	-8.02	-8.01	2147483648000	4604	4125000	9481733	-2147483648000	1680	9481510	2147483648000	4125000	-4.95	9483787	853769069297	-10.74	0.5276
BA11	C	11	BA	4	4	2160	11:54:05	11.9014	11	27.471	11:59:45	11.9958	11	29.903	BA11C	1067	0.649646	948.918	949.567	3777	3195	-269162.9	-35.41	562500	4500000	3937500	35877	49176	535213832778	-12.06	-12.07	2147483648000	4782	3937500	9491173	-2095272064000	2057	9491280	2147483648000	3937500	-10.19	9491173	535310506141	-13.94	0.3058
BA11	C	11	BA	4	4	2160	11:54:05	11.9014	11	27.471	11:59:45	11.9958	11	29.903	BA11C	985	0.688051	948.891	949.579	3775	3204	-98398.9	-35.61	562500	4500000	3937500	35876	48911	520016113305	-12.32	-12.32	2147483648000	4689	3937500	9491173	-2095272064000	2057	9491280	2147483648000	3937500	-10.19	9491173	520172680471	-13.94	0.3268
BA11	C	11	BA	4	4	2160	11:54:05	11.9014	11	27.471	11:59:45	11.9958	11	29.903	BA11C	1068	0.393207	949.721	950.114	3142	3055	-116214.6	-36.89	375000	3562500	3562500	32215	57211	452576189949	-13.54	-13.52	1767076992000	4828	3562500	9498027	-1723692032000	1996	9498051	1767076992000	3562500	-10.9	9498027	452619233011	-17.58	0.2055
BA11	C	11	BA	4	4	2160	11:54:05	11.9014	11	27.471	11:59:45	11.9958	11	29.903	BA11C	986	0.415203	949.71	950.125	3143	3120	-160290.3	-37.01	375000	3562500	3562500	32216	57096	440472459866	-13.77	-13.76	1767076992000	4858	3562500	9498027	-1723692032000	1995	9498051	1767076992000	3562500	-10.9	9498027	440536207675	-17.58	0.2208
BA11	C	11	BA	4	4	2160	11:54:05	11.9014	11	27.471	11:59:45	11.9958	11	29.903	BA11C	1069	0.427398	950.337	950.764	3458	3648	73182.3	-43.26	375000	3937500	3562500	26184	63366	215041122400	-19.94	-19.99	1165638784000	5111	3375000	9504427	-1187584512000	2171	9503734	1187584512000	3375000	-16.36	9504427	215154846363	-23.68	0.2453
BA11	C	11	BA	4	4	2160	11:54:05	11.9014	11	27.471	11:59:45	11.9958	11	29.903	BA11C	987	0.498244	950.315	950.813	3455	3771	115177.6	-43.86	375000	3937500	3562500	26188	63146	199282656648	-20.61	-20.65	1165638784000	5312	3375000	9504427	-1187584512000	2171	9503734	1187584512000	3375000	-16.36	9504427	199430488527	-23.67	0.2581
BA11	C	11	BA	4	4	2160	11:54:05	11.9014	11	27.471	11:59:45	11.9958	11	29.903	BA11C	628	0.757333	951.197	951.955	4523	3630	63646.0	-84.27	5062500	8250000	4125000	-12462	71973	1839594172	-61.09	-61.34	46478500000	5262	1125000	9514053	-56171032000	1409	9512174	56171032000	1125000	-57.57	9514053	17721406320	-62.55	0.2746
BA11	C	11	BA	4	4	2160	11:54:05	11.9014	11	27.471	11:59:45	11.9958	11	29.903	BA11C	1071	0.871893	957.313	958.184	3544	3292	35080.8	-46.18	562500	4312500	4312500	26448	133126	155813377027	-22.78	-22.79	981278080000	4918	4312500	9579787	-784957376000	1762	9579900	981278080000	4312500	-16.16	9573307	156462428866	-23.38	0.0184
BA11	C	11	BA	4	4	2160	11:54:05	11.9014	11	27.471	11:59:45	11.9958	11	29.903	BA11C	988	0.92531	957.265	958.19	3544	3306	6147.1	-46.40	562500	4312500	4312500	26449	132646	151256598115	-23.04	-23.04	981278080000	6007	4312500	9579787	-784957376000	1193	9579900	981278080000	4312500	-16.16	9573307	151907659977	-23.38	0.0694
BA11	C	11	BA	4	4	2160	11:54:05	11.9014	11	27.471	11:59:45	11.9958	11	29.903	BA11C	989	0.533833	958.344	958.878	2749	2895	-1092868.0	-32.39	187500	1312500	4312500	38104	143442	762203885707	-8.99	-9.00	2147483648000	4870	4125000	9587333	-2147483648000	1719	9583670	2147483648000	4125000	-5.62	9587333	762332200428	-11.72	0.7286
BA11	C	11	BA	4	4	2160	11:54:05	11.9014	11	27.471	11:59:45	11.9958	11	29.903	BA11C	1072	0.54707	958.355	958.902	2740	2899	-574310.2	-32.55	187500	1500000	4312500	38058	143554	749295997040	-9.14	-9.15	2147483648000	4878	4125000	9587333	-2147483648000	1719	9583670	2147483648000	4125000	-5.62	9587333	749387660719	-11.77	0.6912
BB02	C	02	BB	4	2	2000	13:47:11	13.7864	13	37.414	14:18:05	14.3014	14	32.329	BB02C	724	1.46933	1091.32	1092.79	4467	4438	-5949.4	-49.19	3750000	8437500	4500000	25497	209173	107966313623	-26.00	-25.97	1090449152000	5477	4125000	10915947	-856185728000	3525	10915919	1090449152000	4125000	-18.38	10919840	109780826057	-24.30	0.4537
BB02	C	02	BB	4	2	2000	13:47:11	13.7864	13	37.414	14:18:05	14.3014	14	32.329	BB02C	994	0.865995	1092.87	1093.73	2333	2379	-33006.5	-63.69	187500	4500000	562500	8653	224675	18045237769	-40.55	-41.51	119696952000	5620	562500	10930880	-172550656000	0.727	10937167	172550656000	562500	-35.88	10929067	28040340925	-42.14	0.0432
BB06	A	06	BB	4	2	2355	13:37:15	13.6208	13	24.265	14:09:00	14.15	14	28.113	BB06A	779	1.43733	1180.17	1181.6	5364	4160	-52193.4	-45.48	3562500	7687500	4875000	29105	201653	165787395136	-22.30	-22.25	1488688768000	4475	5250000	11804453	-1513004032000	2302	11807191	1513004032000	5250000	-18.39	11814160	166173888310	-20.67	0.8701
BB06	A	06	BB	4	2	2355	13:37:15	13.6208	13	24.265	14:09:00	14.15	14	28.113	BB06A	780	1.41067	1181.67	1183.08	5114	4347	-73077.3	-39.85	2062500	7312500	5437500	34659	216720	316296869051	-16.67	-16.64	2147483648000	5256	5625000	11822320	-1892631680000	2874	11824843	2147483648000	5625000	-15.57	11822693	316636865242	-15.14	0.4234
BB06	C	06	BB	4	2	2355	13:37:15	13.6208	13	24.265	14:09:00	14.15	14	28.113	BB06C	1134	0.222247	1184.69	1184.92	3120	2323	-204597.8	-67.06	375000	3750000	375000	-0.400	0.3941	14155165287	-43.67	-43.62	66034460000	5301	375000	11847547	-61180236000	1041	11847612	66034460000	375000	-40.41	11847547	14155506124	-50.15	0.2683
BB06	C	06	BB	4	2	2355	13:37:15	13.6208	13	24.265	14:09:00	14.15	14	28.113	BB06C	1133	0.136768	1185.07	1185.21	2961	2402	-58094.2	-64.29	375000	1312500	375000	0.127	0.7703	18795168043	-41.03	-41.16	53205484000	3560	187500	11851413	-103222864000	1489	11851086	103222864000	187500	-40.27	11851413	18795168641	-49.80	0.5200
BB07	A	07	BB	4	2	1580	13:28:09	13.4692	13	37.836	13:38:57	13.6492	13	58.162	BB07A	810	1.57867	1226.38	1227.96	4804	4223	-164383.5	-37.50	2625000	5812500	6000000	37486	139813	412544015916	-14.32	-14.33	2147483648000	5020	6375000	12264747	-2147483648000	2988	12265046	2147483648000	6375000	-11.74	12270427	412690580737	-12.35	0.4179
BB07	A	07	BB	4	2	1580	13:28:09	13.4692	13	37.836	13:38:57	13.6492	13	58.162	BB07A	1144	0.495782	1228.24	1228.73	2548	2120	56538.0	-62.55	375000	937500	375000	7530	158369	23278035991	-39.25	-39.30	87242456000	4637	187500	12283040	-110782816000	1231	12283047	110782816000	187500	-37.18	12283333	23278283738	-42.35	0.1946
BB08	A	08	BB	4	2	2100	13:26:19	13.4386	13	34.182	13:29:37	13.4936	13	34.688	BB08A	857	0.429333	1325.83	1326.26	5145	4682	10863.4	-95.78	3375000	8062500	2437500	-26451	175347	497287413	-72.60	-72.71	5462000000	5741	1500000	13259253	-5940186000	3139	13261355	5940186000	1500000	-71.18	13259253	1168541871	-76.38	0.2062
BB08	A	08	BB	4	2	2100	13:26:19	13.4386	13	34.182	13:29:37	13.4936	13	34.688	BB08A	858	0.28	1332.11	1332.39	5919	5300	36548.2	-96.83	5812500	12000000	5250000	-29353	238067	442866496	-73.65	-73.71	4276362000	5833	1312500	13323040	-4980176000	3233	13323015	4980176000	1312500	-71.16	13323333	1018144837	-79.24	0.8077
BB08	A	08	BB	4	2	2100	13:26:19	13.4386	13	34.182	13:29:37	13.4936	13	34.688	BB08A	859	0.205333	1339.62	1339.83	3085	3129	38947.4	-78.22	4125000	8437500	8250000	-12032	313240	3806801994	-55.03	-55.03	54360408000	5371	8250000	13396960	-67336816000	1682	13397883	67336816000	8250000	-56.46	13396960	8836555073	-61.90	0.3506
BB08	A	08	BB	4	2	2100	13:26:19	13.4386	13	34.182	13:29:37	13.4936	13	34.688	BB08A	860	0.354667	1340.23	1340.59	3783	3376	100726.8	-91.29	1125000	6750000	1500000	-22758	319347	815073122	-68.11	-68.41	49113360000	4908	1875000	13405413	-35532164000	1335	13402790	49113360000	1875000	-64.34	13405413	11827223843	-72.92	0.8647
AQ01	A	01	AQ	2	3	1615	10:34:19	10.5719	10	36.429	10:45:11	10.7531	10	39.113	AQ01A	1	0.432	1.54666	1.97866	4394	3768	-260751.5	-36.14	3000000	7125000	3937500	33245	15467	482946447815	-12.96	-12.96	2147483648000	4757	3562500	19307	-1953984256000	2480	19341	2147483648000	3562500	-10.72	19307	483117508816	-16.61	0.8889
AQ01	A	01	AQ	2	3	1615	10:34:19	10.5719	10	36.429	10:45:11	10.7531	10	39.113	AQ01A	2	1.05134	2.30667	3.35801	3429	3090	-49040.1	-39.45	187500	5062500	4125000	33772	23067	330214576334	-16.27	-16.26	1239280896000	5696	3937500	31467	-1136986240000	1894	29891	1239280896000	3937500	-13.54	24053	330454636484	-16.05	0.0916
AQ01	A	01	AQ	2	3	1615	10:34:19	10.5719	10	36.429	10:45:11	10.7531	10	39.113	AQ01A	3	0.938405	3.51492	4.45333	3696	3273	-736651.1	-32.78	3375000	7687500	3937500	39948	35149	710848642235	-9.60	-9.60	2147483648000	4521	3937500	36667	-2147483648000	2119	36521	2147483648000	3937500	-8.75	36667	711020147122	-9.88	0.1595
AQ01	A	01	AQ	2	3	1615	10:34:19	10.5719	10	36.429	10:45:11	10.7531	10	39.113	AQ01A	4	0.757333	4.72533	5.48266	4590	4160	-3109401.5	-33.61	3000000	7312500	6562500	38188	47253	646970698536	-10.43	-10.42	2147483648000	5159	6750000	54373	-2147483648000	3187	49190	2147483648000	6750000	-11.76	54373	647528749825	-11.63	0.9399
AQ01	A	01	AQ	2	3	1615	10:34:19	10.5719	10	36.429	10:45:11	10.7531	10	39.113	AQ01A	5	0.994667	5.73066	6.72533	4686	4131	-1382641.7	-34.69	2812500	6187500	6375000	38305	57307	571702020762	-11.51	-11.50	2147483648000	5295	6562500	60160	-2147483648000	2781	61406	2147483648000	6562500	-10.64	65387	572337591804	-11.52	0.8123
AQ01	A	01	AQ	2	3	1615	10:34:19	10.5719	10	36.429	10:45:11	10.7531	10	39.113	AQ01A	6	0.298667	6.95733	7.25599	3375	3085	-7884258.3	-29.79	3000000	4687500	3937500	38005	69573	1007163436010	-6.61	-6.58	2147483648000	4422	3750000	71333	-2147483648000	2358	70826	2147483648000	3750000	-7.61	71333	1007619229615	-11.82	0.5893
AQ01	A	01	AQ	2	3	1615	10:34:19	10.5719	10	36.429	10:45:11	10.7531	10	39.113	AQ01A	7	0.248	7.30933	7.55733	4338	3735	-3558696.4	-32.75	2250000	8812500	4125000	34244	73093	717778172513	-9.57	-9.52	2147483648000	4909	3937500	73573	-2147483648000	2705	74103	2147483648000	3937500	-9.6	73573	718432197718	-15.57	0.1935
AQ01	A	01	AQ	2	3	1615	10:34:19	10.5719	10	36.429	10:45:11	10.7531	10	39.113	AQ01A	8	0.52	7.85066	8.37066	4710	3770	-1074100.5	-33.71	2812500	8437500	4125000	36471	78507	642070937096	-10.53	-10.49	2147483648000	4933	3750000	79013	-2147483648000	2612	79020	2147483648000	3750000	-8.85	79013	642291706772	-13.33	0.0974
AQ01	A	01	AQ	2	3	1615	10:34:19	10.5719	10	36.429	10:45:11	10.7531	10	39.113	AQ01A	9	1.53333	8.69066	10.224	4201	3739	-371460.0	-33.16	3375000	7687500	3937500	41700	86907	679965674444	-9.98	-9.99	2147483648000	4544	3562500	88187	-1885350272000	3008	96128	2147483648000	3562500	-9.99	88187	680110396991	-8.13	0.0819
AQ01	A	01	AQ	2	3	1615	10:34:19	10.5719	10	36.429	10:45:11	10.7531	10	39.113	AQ01A	10	1.64	10.5413	12.1813	4334	3887	29237.1	-35.05	3375000	7687500	6187500	40106	105413	547688149302	-11.87	-11.87	2147483648000	5153	3562500	105920	-1607254400000	3284	115279	2147483648000	3562500	-12.63	111787	548311944072	-9.72	0.3886
AQ01	A	01	AQ	2	3	1615	10:34:19	10.5719	10	36.429	10:45:11	10.7531	10	39.113	AQ01A	11	1.624	12.5467	14.1707	4282	3884	89994.4	-37.55	3375000	7500000	6000000	37568	125467	411113285621	-14.37	-14.36	2147483648000	4986	3562500	127947	-1248519936000	3597	135805	2147483648000	3562500	-14.75	127067	411241656742	-12.25	0.0985
AQ01	A	01	AQ	2	3	1615	10:34:19	10.5719	10	36.429	10:45:11	10.7531	10	39.113	AQ01A	12	1.60267	14.576	16.1787	4369	3967	80862.5	-38.00	3375000	7312500	6375000	37055	145760	390501341047	-14.82	-14.81	2147483648000	4684	3375000	146800	-1301832448000	3662	161376	2147483648000	3375000	-15.42	146800	390667472455	-12.76	0.0633
AQ01	A	01	AQ	2	3	1615	10:34:19	10.5719	10	36.429	10:45:11	10.7531	10	39.113	AQ01A	13	1.408	16.5707	17.9787	4435	4091	16893.6	-39.85	3375000	7312500	6562500	34642	165707	315416786219	-16.67	-16.66	2010472704000	5104	3562500	167120	-1216320256000	3670	176741	2010472704000	3562500	-16.27	167120	315627137284	-15.17	0.0987
AQ01	A	01	AQ	2	3	1615	10:34:19	10.5719	10	36.429	10:45:11	10.7531	10	39.113	AQ01A	14	1.49067	18.48	19.9707	4448	4029	-22850.6	-38.25	3375000	7312500	6562500	36484	184800	379725866079	-15.07	-15.05	2147483648000	5251	6750000	196907	-1429820032000	3663	194540	2147483648000	6750000	-15.38	199040	379998882658	-13.32	0.9552
AQ01	A	01	AQ	2	3	1615	10:34:19	10.5719	10	36.429	10:45:11	10.7531	10	39.113	AQ01A	15	1.44533	20.424	21.8693	4445	4038	-129300.5	-37.47	3562500	7500000	6562500	37136	204240	414874011843	-14.29	-14.28	2147483648000	4676	3562500	208320	-1502437248000	3746	216160	2147483648000	3562500	-14.42	208320	415247328603	-12.68	0.2823
AQ01	A	01	AQ	2	3	1615	10:34:19	10.5719	10	36.429	10:45:11	10.7531	10	39.113	AQ01A	16	1.23467	22.344	23.5787	4314	3948	-420669.9	-36.05	3375000	7312500	6000000	37876	223440	488013616095	-12.87	-12.87	2147483648000	5324	3562500	226613	-1754582272000	3001	233303	2147483648000	3562500	-13.26	232453	488335776910	-11.95	0.7300
AQ01	A	01	AQ	2	3	1615	10:34:19	10.5719	10	36.429	10:45:11	10.7531	10	39.113	AQ01A	17	1.31733	24.136	25.4533	4490	4096	-125009.0	-37.76	3562500	7500000	6562500	36446	241360	400439158422	-14.58	-14.59	2147483648000	5009	3750000	246853	-1516859904000	2403	251504	2147483648000	3750000	-14.78	246853	400811464656	-13.39	0.4170
AQ01	A	01	AQ	2	3	1615	10:34:19	10.5719	10	36.429	10:45:11	10.7531	10	39.113	AQ01A	18	1.02667	25.7493	26.776	4481	4135	-50244.3	-38.60	3187500	7312500	6562500	34530	257493	365079321878	-15.42	-15.39	2147483648000	5202	6937500	265413	-1552496896000	2964	261764	2147483648000	6937500	-16.3	265413	365362873658	-15.28	0.7714
AQ01	A	01	AQ	2	3	1615	10:34:19	10.5719	10	36.429	10:45:11	10.7531	10	39.113	AQ01A	19	1.144	27.2747	28.4187	4252	3916	-566586.5	-36.47	3375000	7312500	4125000	37124	272747	465813462084	-13.29	-13.27	2147483648000	4926	3562500	276213	-1594428928000	2929	281334	2147483648000	3562500	-13.37	276213	466262289534	-12.69	0.3030
AQ01	A	01	AQ	2	3	1615	10:34:19	10.5719	10	36.429	10:45:11	10.7531	10	39.113	AQ01A	20	1.24533	28.976	30.2213	4511	4117	-38170.7	-38.32	3375000	7312500	6562500	35645	289760	376514306049	-15.14	-15.12	2147483648000	5204	3562500	296347	-1430742528000	2495	298374	2147483648000	3562500	-15.39	289760	376837071286	-14.17	0.0000
AQ01	A	01	AQ	2	3	1615	10:34:19	10.5719	10	36.429	10:45:11	10.7531	10	39.113	AQ01A	21	1.25067	30.376	31.6267	4477	4204	-11580.6	-39.02	3187500	7312500	6562500	34959	303760	348196788127	-15.84	-15.80	2147483648000	5700	6750000	313173	-1411576704000	2402	311801	2147483648000	6750000	-16.37	305920	348509545265	-14.83	0.1709
AQ01	A	01	AQ	2	3	1615	10:34:19	10.5719	10	36.429	10:45:11	10.7531	10	39.113	AQ01A	22	1.22933	31.912	33.1413	4475	4032	-404321.0	-38.15	3375000	7312500	6375000	35759	319120	383503960672	-14.97	-14.96	2147483648000	5448	3562500	325680	-1722758400000	1748	327941	2147483648000	3562500	-13.86	323333	384187017050	-14.07	0.3427
AQ01	A	01	AQ	2	3	1615	10:34:19	10.5719	10	36.429	10:45:11	10.7531	10	39.113	AQ01A	23	1.104	33.3733	34.4773	4401	4097	-104278.7	-38.46	3187500	6750000	3937500	34987	333733	369454978524	-15.28	-15.29	2147483648000	5392	3562500	335840	-1606283776000	2965	335794	2147483648000	3562500	-11.7	335840	369725642893	-14.86	0.1908
AQ01	A	01	AQ	2	3	1615	10:34:19	10.5719	10	36.429	10:45:11	10.7531	10	39.113	AQ01A	24	0.258667	34.768	35.0267	4824	4524	2753.5	-53.93	2437500	4687500	4125000	13244	347680	62435371129	-30.75	-30.73	787464704000	5288	3937500	348720	-695975488000	3519	348570	787464704000	3937500	-25.1	348720	65927340611	-36.60	0.4021
AQ01	A	01	AQ	2	3	1615	10:34:19	10.5719	10	36.429	10:45:11	10.7531	10	39.113	AQ01A	25	0.8	35.2187	36.0187	4321	3846	59673.6	-37.07	3375000	7500000	3937500	34975	352187	434523140885	-13.89	-13.88	2147483648000	5785	4125000	356187	-1524861952000	2257	355535	2147483648000	4125000	-13.06	356080	434834456417	-14.85	0.4867
AQ01	C	01	AQ	2	3	1615	10:34:19	10.5719	10	36.429	10:45:11	10.7531	10	39.113	AQ01C	26	0.405333	37.368	37.7733	5435	4665	-92953.6	-70.40	3750000	9937500	8250000	-1294	0.9680	9374150392	-47.22	-47.20	66727848000	5521	10500000	376907	-78196448000	2784	376949	78196448000	10500000	-49.22	376507	11940668765	-51.12	0.6974
AQ01	C	01	AQ	2	3	1615	10:34:19	10.5719	10	36.429	10:45:11	10.7531	10	39.113	AQ01C	27	0.770667	38.608	39.3787	5118	4478	-34891.9	-66.54	2625000	7312500	6562500	5348	22080	14596964688	-43.36	-43.35	110844888000	5261	6187500	387253	-90345480000	3254	387284	110844888000	6187500	-40.39	389093	15520566508	-44.48	0.3910
AQ01	C	01	AQ	2	3	1615	10:34:19	10.5719	10	36.429	10:45:11	10.7531	10	39.113	AQ01C	28	0.397333	39.4827	39.88	5834	4767	-46456.1	-60.20	4125000	10500000	5625000	8826	30827	30047283751	-37.02	-37.08	343831040000	5716	6187500	396027	-349925280000	2848	398301	349925280000	6187500	-35.22	396027	35953256068	-41.09	0.3020
AQ01	C	01	AQ	2	3	1615	10:34:19	10.5719	10	36.429	10:45:11	10.7531	10	39.113	AQ01C	29	0.752	41.5173	42.2693	4753	4253	-52337.5	-59.31	3187500	6937500	7312500	12469	51173	33575257599	-36.13	-36.12	298105408000	5261	7312500	422453	-348690496000	2254	422176	348690496000	7312500	-32.61	422613	34614029954	-37.36	0.9894
AQ01	C	01	AQ	2	3	1615	10:34:19	10.5719	10	36.429	10:45:11	10.7531	10	39.113	AQ01C	30	0.464	42.4267	42.8907	5004	3994	-6603.2	-50.65	4500000	8812500	7125000	19044	60267	91146607887	-27.47	-27.44	387442784000	5307	3937500	427040	-367408416000	2657	425760	387442784000	3937500	-27.62	427387	91496590124	-30.78	0.6724
AQ01	C	01	AQ	2	3	1615	10:34:19	10.5719	10	36.429	10:45:11	10.7531	10	39.113	AQ01C	31	0.632	43.04	43.672	5080	4153	28719.3	-60.64	3750000	7875000	7312500	10370	66400	28855814549	-37.46	-37.43	163201216000	5071	6750000	430453	-151689680000	2780	432901	163201216000	6750000	-35.12	430453	30396731162	-39.43	0.0042
AQ01	C	01	AQ	2	3	1615	10:34:19	10.5719	10	36.429	10:45:11	10.7531	10	39.113	AQ01C	32	0.672	43.8427	44.5147	5062	4395	-20126.9	-57.36	4312500	8625000	7125000	13918	74427	41902777675	-34.18	-34.19	529671552000	5303	7687500	444720	-312412992000	2564	444641	529671552000	7687500	-30.39	440533	42687235271	-35.92	0.3108
AQ01	C	01	AQ	2	3	1615	10:34:19	10.5719	10	36.429	10:45:11	10.7531	10	39.113	AQ01C	33	0.616	45.0027	45.6187	3279	3019	-42641.0	-90.58	1875000	10500000	1125000	-19664	86027	841171507	-67.40	-68.14	38243152000	5646	1125000	450213	-33904436000	1139	453273	38243152000	1125000	-61.98	450213	11348529331	-70.25	0.0303
AQ01	C	01	AQ	2	3	1615	10:34:19	10.5719	10	36.429	10:45:11	10.7531	10	39.113	AQ01C	34	1.87467	49.9573	51.832	4243	2843	-72885.6	-91.91	9000000	9937500	3937500	-16167	135573	747610700	-68.72	-69.17	18089024000	5518	10500000	509573	-32513330000	0.609	512364	32513330000	10500000	-61.12	506347	3494093562	-66.44	0.3613
AQ01	C	01	AQ	2	3	1615	10:34:19	10.5719	10	36.429	10:45:11	10.7531	10	39.113	AQ01C	35	0.373333	52.2533	52.6267	3827	2660	-50841.2	-91.52	6750000	9937500	1312500	-22765	158533	760943433	-68.34	-69.01	9850584000	5835	1125000	523707	-22771562000	0.365	523124	22771562000	1125000	-63.16	523707	3589520681	-73.29	0.3143
AQ01	C	01	AQ	2	3	1615	10:34:19	10.5719	10	36.429	10:45:11	10.7531	10	39.113	AQ01C	36	0.210667	53.5227	53.7333	5940	5297	36070.1	-98.63	4687500	10875000	4687500	-32391	171227	363068372	-75.45	-75.44	3786897000	5809	1500000	535280	-4506139000	4139	535559	4506139000	1500000	-78.97	535280	1077216231	-82.20	0.0128
AQ01	C	01	AQ	2	3	1615	10:34:19	10.5719	10	36.429	10:45:11	10.7531	10	39.113	AQ01C	37	0.216	62.3707	62.5867	3592	3436	-9742.8	-99.01	1125000	6000000	1312500	-32605	259707	327757016	-75.83	-76.33	10383524000	5190	1125000	623867	-14818676000	1384	623800	14818676000	1125000	-71.63	623867	3569104259	-82.98	0.0741
AQ01	C	01	AQ	2	3	1615	10:34:19	10.5719	10	36.429	10:45:11	10.7531	10	39.113	AQ01C	38	0.301333	62.936	63.2373	4040	3774	30469.1	-97.46	2812500	8437500	1312500	-29627	265360	396571305	-74.28	-74.67	18947560000	5533	1125000	630080	-20947678000	1517	630200	20947678000	1125000	-68.92	630080	4959873031	-79.88	0.2389
AQ01	C	01	AQ	2	3	1615	10:34:19	10.5719	10	36.429	10:45:11	10.7531	10	39.113	AQ01C	39	0.202667	63.7413	63.944	3274	3742	50913.5	-100.70	2250000	9750000	1125000	-34567	273413	265392957	-77.51	-78.16	13887849000	5648	1125000	638053	-11799444000	1086	638162	13887849000	1125000	-72.21	638053	4586882864	-85.09	0.3158
AQ01	C	01	AQ	2	3	1615	10:34:19	10.5719	10	36.429	10:45:11	10.7531	10	39.113	AQ01C	40	0.365333	64.9973	65.3627	3691	3310	-70349.3	-99.69	2812500	10312500	1312500	-31030	285973	302451584	-76.51	-77.03	9565703000	5900	1125000	650427	-16889422000	1392	650434	16889422000	1125000	-69.63	650427	2654240296	-81.40	0.1241
AQ01	C	01	AQ	2	3	1615	10:34:19	10.5719	10	36.429	10:45:11	10.7531	10	39.113	AQ01C	41	0.234667	65.7787	66.0133	4435	3964	13699.8	-101.47	6375000	13687500	1500000	-34713	293787	256172864	-78.29	-78.47	9572937000	5746	1125000	658267	-12484179000	1345	658946	12484179000	1125000	-75.36	658267	2872292799	-84.76	0.2045
AQ01	C	01	AQ	2	3	1615	10:34:19	10.5719	10	36.429	10:45:11	10.7531	10	39.113	AQ01C	42	0.2	71.488	71.688	2452	2613	9961.1	-65.59	4125000	4312500	12187500	0.479	350880	16379941228	-42.41	-42.35	42616020000	4122	12375000	716000	-44446268000	1960	716014	44446268000	12375000	-43.77	716000	16407284569	-49.34	0.5600
AQ01	C	01	AQ	2	3	1615	10:34:19	10.5719	10	36.429	10:45:11	10.7531	10	39.113	AQ01C	43	0.349333	72.848	73.1973	5133	4508	1768.0	-76.54	5062500	9375000	5062500	-8074	364480	4708952224	-53.36	-53.18	75815000000	5608	3000000	728667	-71010544000	2140	728601	75815000000	3000000	-48.28	731893	5865418994	-57.75	0.9771
AQ01	C	01	AQ	2	3	1615	10:34:19	10.5719	10	36.429	10:45:11	10.7531	10	39.113	AQ01C	44	0.250667	73.2267	73.4773	4991	4001	44403.4	-80.39	3187500	9187500	3000000	-13399	368267	2953551556	-57.21	-57.23	32269170000	5488	1875000	733573	-39555028000	1828	733595	39555028000	1875000	-49.6	733573	6022279029	-63.24	0.5161
AQ01	C	01	AQ	2	3	1615	10:34:19	10.5719	10	36.429	10:45:11	10.7531	10	39.113	AQ01C	45	0.749333	73.856	74.6053	4891	4472	17492.6	-80.57	6000000	10125000	3937500	-8815	374560	2845402722	-57.38	-57.56	56115996000	5975	3937500	743600	-85475896000	2096	743431	85475896000	3937500	-47.96	743600	8372547647	-58.81	0.6714
AQ01	C	01	AQ	2	3	1615	10:34:19	10.5719	10	36.429	10:45:11	10.7531	10	39.113	AQ01C	46	0.344	74.6587	75.0027	3645	4412	47263.8	-79.89	562500	10312500	1500000	-11521	382587	3036292141	-56.71	-56.99	42855024000	5909	1500000	747040	-55106664000	1654	747324	55106664000	1500000	-50.8	749040	9207078704	-61.63	0.7109
AQ03	C	03	AQ	2	3	1725					10:01:01	10.0169	10	46.684	AQ03C	47	0.829333	77.3253	78.1547	5552	3789	-42402.9	-70.94	2812500	11062500	9187500	1260	18253	8785942593	-47.76	-47.76	86624560000	5414	9937500	780320	-77450408000	0.579	780199	86624560000	9937500	-44.92	775520	11651871767	-48.58	0.2733
AQ03	C	03	AQ	2	3	1725					10:01:01	10.0169	10	46.684	AQ03C	48	0.322667	78.4533	78.776	5070	4494	-52402.9	-57.44	3000000	5625000	7312500	10683	29533	41642283451	-34.26	-34.25	248666080000	5200	6187500	787440	-265683536000	2999	786003	265683536000	6187500	-37.15	786720	42981238153	-39.16	0.6777
AQ03	C	03	AQ	2	3	1725					10:01:01	10.0169	10	46.684	AQ03C	49	1.08	78.928	80.008	5375	4605	-8837.0	-59.89	4500000	11437500	6375000	13460	34280	31405095782	-36.71	-36.70	284474368000	5749	6375000	795733	-313465280000	2022	798136	313465280000	6375000	-31.98	795733	33585770474	-36.36	0.5975
AQ03	C	03	AQ	2	3	1725					10:01:01	10.0169	10	46.684	AQ03C	50	0.312	80.184	80.496	5609	4081	-31137.4	-66.29	4687500	11437500	4500000	1690	46840	14825947158	-43.11	-43.22	244287664000	5228	2062500	804187	-355133440000	2335	804161	355133440000	2062500	-37.16	804187	17696848782	-48.28	0.7521
AQ03	C	03	AQ	2	3	1725					10:01:01	10.0169	10	46.684	AQ03C	51	0.44	80.5707	81.0107	5568	3640	-27194.1	-70.24	4312500	10500000	4312500	-0.781	50707	9510652020	-47.06	-47.07	186084208000	5454	2625000	809360	-190053728000	1000	809351	190053728000	2625000	-40.1	809360	12099989426	-50.64	0.8303
AQ03	C	03	AQ	2	3	1725					10:01:01	10.0169	10	46.684	AQ03C	52	0.546667	81.072	81.6187	4977	4068	-43972.0	-69.13	2625000	9187500	7312500	1274	55720	10669090000	-45.95	-46.08	86400304000	5073	7312500	814507	-98971720000	2405	814888	98971720000	7312500	-45.25	813573	12747193010	-48.70	0.5220
AQ03	C	03	AQ	2	3	1725					10:01:01	10.0169	10	46.684	AQ03C	53	0.218667	81.8827	82.1013	5163	4173	15386.5	-66.11	3187500	8437500	9000000	0.341	63827	15404364899	-42.93	-42.89	128571120000	5937	9562500	820293	-136382208000	1241	820330	136382208000	9562500	-38.97	820293	18251841774	-49.49	0.6707
AQ03	C	03	AQ	2	3	1725					10:01:01	10.0169	10	46.684	AQ03C	54	0.277333	82.5653	82.8427	4897	4322	-636.3	-70.97	3562500	9562500	9187500	-3537	70653	8631032327	-47.79	-47.92	68968344000	5360	9750000	827813	-84583520000	1451	827619	84583520000	9750000	-42.88	827813	10152907552	-53.49	0.7767
AQ03	C	03	AQ	2	3	1725					10:01:01	10.0169	10	46.684	AQ03C	55	1.87733	83.0507	84.928	5298	4579	3493.7	-50.31	3000000	9937500	5812500	25434	75507	94721446824	-27.13	-27.11	1130143616000	5137	6375000	848213	-881543744000	3023	848220	1130143616000	6375000	-20.25	834320	95245157758	-24.37	0.2031
AQ03	C	03	AQ	2	3	1725					10:01:01	10.0169	10	46.684	AQ03C	56	0.826667	84.9947	85.8213	4506	4079	60403.0	-45.19	3187500	4687500	6000000	26984	94947	170029414461	-22.01	-22.03	906671488000	4758	6562500	851093	-639402944000	3332	851146	906671488000	6562500	-23.08	851093	170318004528	-22.85	0.1359
AQ03	C	03	AQ	2	3	1725					10:01:01	10.0169	10	46.684	AQ03C	57	1.91979	85.96	87.8798	4931	3263	-67532.9	-78.36	6562500	9937500	6375000	-2529	104600	3609913330	-55.18	-55.49	46217168000	5611	1125000	860747	-66460504000	0.630	859948	66460504000	1125000	-49.35	862533	7775267890	-52.66	0.1518
AQ03	C	03	AQ	2	3	1725					10:01:01	10.0169	10	46.684	AQ03C	58	1.94576	88.2093	90.1551	4226	3095	-55656.2	-83.56	6375000	9187500	3187500	-7664	127093	1957379624	-60.38	-60.81	30171844000	5556	1125000	883520	-45527896000	0.971	893987	45527896000	1125000	-51.3	885307	4506994192	-57.91	0.1646
AQ03	C	03	AQ	2	3	1725					10:01:01	10.0169	10	46.684	AQ03C	59	2.991	90.5317	93.5227	5235	3897	-81453.1	-65.21	2625000	8062500	6750000	12557	150317	16981081493	-42.03	-42.04	288899296000	5298	6375000	934027	-269135648000	3925	934657	288899296000	6375000	-34.89	934027	18653650260	-37.28	0.9599
AQ03	C	03	AQ	2	3	1725					10:01:01	10.0169	10	46.684	AQ03C	60	0.597333	93.7893	94.3867	5154	4274	-47764.2	-57.66	5812500	11250000	6000000	13128	182893	40694115485	-34.48	-34.45	180005920000	5380	3562500	940987	-185926704000	2380	942932	185926704000	3562500	-33.26	939547	41844106194	-36.69	0.2768
AQ03	C	03	AQ	2	3	1725					10:01:01	10.0169	10	46.684	AQ03C	61	0.770667	94.464	95.2347	4616	3671	-14402.5	-39.75	3375000	7125000	4687500	32136	189640	318858553965	-16.57	-16.57	1866637696000	4876	3375000	949947	-1893129344000	1953	949924	1893129344000	3375000	-15.2	949947	319047073858	-17.70	0.6886
AQ03	C	03	AQ	2	3	1725					10:01:01	10.0169	10	46.684	AQ03C	62	0.957333	95.3627	96.32	5054	4125	-43732.1	-39.38	3187500	9937500	6187500	33442	198627	333794845283	-16.20	-16.17	2091200640000	5144	6375000	961493	-1290251008000	2779	961158	2091200640000	6375000	-16	961493	333928902581	-16.36	0.8217
AQ03	C	03	AQ	2	3	1725					10:01:01	10.0169	10	46.684	AQ03C	63	1.104	96.5467	97.6507	4734	4063	289.9	-40.04	3187500	9937500	5812500	33402	210467	308580596867	-16.86	-16.85	1472518528000	5208	6375000	972320	-1266768896000	2269	972437	1472518528000	6375000	-18.6	967733	308871912345	-16.42	0.2053
AQ03	C	03	AQ	2	3	1725					10:01:01	10.0169	10	46.684	AQ03C	64	0.362667	97.7973	98.16	5337	4565	13527.1	-65.34	4125000	9000000	4312500	3292	222973	16810471817	-42.16	-42.13	220595456000	5234	6562500	978160	-247276480000	3508	978155	247276480000	6562500	-36.93	980533	18940321362	-46.53	0.7059
AQ03	C	03	AQ	2	3	1725					10:01:01	10.0169	10	46.684	AQ03C	65	1.18667	98.432	99.6187	4859	4259	-32765.1	-42.16	2812500	7125000	5812500	31595	229320	242120501645	-18.98	-18.96	1376580864000	5144	6562500	994027	-1506058624000	2939	994036	1506058624000	6562500	-19.7	990000	242272628304	-18.21	0.4787
AQ03	C	03	AQ	2	3	1725					10:01:01	10.0169	10	46.684	AQ03C	66	0.989333	99.816	100.805	5114	4277	-47081.2	-38.78	3187500	9750000	6000000	34191	243160	357590623228	-15.60	-15.57	2147483648000	5177	3750000	1001520	-1930210816000	2619	1001092	2147483648000	3750000	-14.92	1001920	357731143206	-15.62	0.3801
AQ03	C	03	AQ	2	3	1725					10:01:01	10.0169	10	46.684	AQ03C	67	1.30933	100.912	102.221	5074	4383	-15942.3	-41.39	3187500	8250000	5437500	32794	254120	264234849934	-18.21	-18.20	2147483648000	5603	3375000	1012400	-2096571520000	2772	1011892	2147483648000	3375000	-14.47	1018320	264421721583	-17.03	0.7026
AQ03	C	03	AQ	2	3	1725					10:01:01	10.0169	10	46.684	AQ03C	68	1.64488	110.507	112.152	4539	4206	-25596.2	-42.56	2812500	7687500	5812500	32610	350071	231022624637	-19.38	-19.37	1334373376000	5133	5812500	1117013	-933246464000	3459	1118715	1334373376000	5812500	-20.88	1107493	231129434545	-17.20	0.1461
AQ03	C	03	AQ	2	3	1725					10:01:01	10.0169	10	46.684	AQ03C	69	1.84533	112.387	114.232	5263	4636	40832.6	-50.74	4125000	7500000	5812500	24929	368867	90837829685	-27.56	-27.47	578446400000	5275	2812500	1127867	-428566336000	2797	1128347	578446400000	2812500	-28.79	1127867	91105116104	-24.81	0.2168
AQ03	C	03	AQ	2	3	1725					10:01:01	10.0169	10	46.684	AQ03C	70	1.256	114.453	115.709	4728	4144	-1371.3	-42.55	937500	7312500	6375000	31454	389533	230976959944	-19.37	-19.37	1321780992000	5188	6375000	1149840	-1132571392000	2972	1150592	1321780992000	6375000	-17.98	1147947	231277706717	-18.38	0.2718
AQ03	C	03	AQ	2	3	1725					10:01:01	10.0169	10	46.684	AQ03C	71	1.01067	115.907	116.917	5274	4701	-13114.7	-39.68	3000000	8812500	5625000	33378	404067	321769086909	-16.50	-16.49	2147483648000	5420	6750000	1160827	-2147483648000	3536	1160835	2147483648000	6750000	-14.45	1161387	322012546352	-16.44	0.2296
AQ03	C	03	AQ	2	3	1725					10:01:01	10.0169	10	46.684	AQ03C	72	0.952	117.136	118.088	5124	4462	-3179.0	-40.07	2812500	7312500	5625000	32717	416360	307007031458	-16.89	-16.90	2147483648000	5403	6000000	1178907	-1619400704000	3376	1179038	2147483648000	6000000	-18.18	1178907	307152737002	-17.11	0.7921
AQ03	C	03	AQ	2	3	1725					10:01:01	10.0169	10	46.684	AQ03C	73	1.33333	118.349	119.683	5083	4433	15030.8	-48.58	3750000	7312500	5812500	25682	428493	115564538241	-25.40	-25.38	993905408000	5271	2812500	1193280	-845837440000	2476	1193561	993905408000	2812500	-22.47	1190987	115994733518	-24.13	0.5620
AQ03	C	03	AQ	2	3	1725					10:01:01	10.0169	10	46.684	AQ03C	74	0.301333	121.451	121.752	4671	3953	60843.8	-68.57	4687500	9000000	3750000	-0.743	459507	11170009305	-45.39	-45.68	54091024000	5272	1312500	1215893	-77937656000	2073	1216904	77937656000	1312500	-46.12	1215893	14100678266	-50.89	0.4602
AQ04	A	04	AQ	2	3	1660	09:59:38	9.99389	9	35.565	10:30:28	10.5078	10	43.477	AQ04A	75	0.824	124.672	125.496	5634	4567	9747.9	-59.02	4125000	10500000	7500000	13157	24720	34675860175	-35.84	-35.84	292737440000	5644	6187500	1254587	-350138304000	2383	1254583	350138304000	6187500	-31.29	1248800	37314406756	-36.68	0.2524
AQ04	A	04	AQ	2	3	1660	09:59:38	9.99389	9	35.565	10:30:28	10.5078	10	43.477	AQ04A	76	0.346667	125.619	125.965	3729	3301	60207.4	-41.86	375000	8062500	3750000	26572	34187	251413058772	-18.68	-18.63	1058487296000	5088	3562500	1257893	-1026057984000	2145	1257503	1058487296000	3562500	-16.33	1258613	251613541604	-23.23	0.7000
AQ04	A	04	AQ	2	3	1660	09:59:38	9.99389	9	35.565	10:30:28	10.5078	10	43.477	AQ04A	77	0.384	126.189	126.573	4147	4076	75476.6	-56.93	750000	8062500	4125000	11942	39893	44169608390	-33.75	-33.74	271486400000	5216	4125000	1265093	-252404160000	2456	1265070	271486400000	4125000	-30.68	1263200	45767232549	-37.89	0.3403
AQ04	A	04	AQ	2	3	1660	09:59:38	9.99389	9	35.565	10:30:28	10.5078	10	43.477	AQ04A	78	0.392	126.784	127.176	5790	4267	-48365.2	-62.81	6937500	10687500	7125000	6154	45840	22404607992	-39.63	-39.63	238811440000	5762	2062500	1269120	-245164784000	2603	1271355	245164784000	2062500	-35.15	1269787	25634223951	-43.70	0.4966
AQ04	A	04	AQ	2	3	1660	09:59:38	9.99389	9	35.565	10:30:28	10.5078	10	43.477	AQ04A	79	1.00267	127.229	128.232	5297	4546	11287.5	-54.52	3937500	9375000	9562500	18492	50293	58117717801	-31.34	-31.35	526641728000	5558	3375000	1278960	-364731680000	3611	1278960	526641728000	3375000	-26.87	1276747	59045783135	-31.34	0.4427
AQ04	A	04	AQ	2	3	1660	09:59:38	9.99389	9	35.565	10:30:28	10.5078	10	43.477	AQ04A	80	2.38667	128.445	130.832	4136	4034	-9510.5	-49.70	3187500	9562500	3187500	27086	62453	101439039546	-26.52	-26.51	534763648000	5476	3187500	1287813	-617805056000	3090	1286678	617805056000	3187500	-22.35	1289120	101588224518	-22.74	0.1955
AQ04	A	04	AQ	2	3	1660	09:59:38	9.99389	9	35.565	10:30:28	10.5078	10	43.477	AQ04A	81	1.72473	131.126	132.851	5203	4348	-64252.2	-69.10	1875000	11625000	10125000	6269	89259	10796178200	-45.92	-45.97	68469072000	5287	10500000	1320507	-94746688000	2748	1324498	94746688000	10500000	-44.6	1315707	12447103033	-43.61	0.2570
AQ04	A	04	AQ	2	3	1660	09:59:38	9.99389	9	35.565	10:30:28	10.5078	10	43.477	AQ04A	82	0.997333	133.072	134.069	5049	4135	-54716.0	-38.05	3562500	8250000	4687500	34949	108720	388092572800	-14.87	-14.86	2147483648000	5383	3562500	1337387	-1720235008000	2317	1339414	2147483648000	3562500	-13.81	1331733	388180286118	-14.87	0.1016
AQ04	A	04	AQ	2	3	1660	09:59:38	9.99389	9	35.565	10:30:28	10.5078	10	43.477	AQ04A	83	0.834667	134.224	135.059	5167	4432	-166514.1	-36.45	3937500	9750000	5812500	35783	120240	466353580124	-13.27	-13.26	2147483648000	5550	6937500	1342747	-2147483648000	3045	1342723	2147483648000	6937500	-11.61	1348240	466484040359	-14.05	0.7188
AQ04	A	04	AQ	2	3	1660	09:59:38	9.99389	9	35.565	10:30:28	10.5078	10	43.477	AQ04A	84	1.136	135.267	136.403	5294	4203	15483.8	-38.74	4500000	9750000	4312500	34812	130667	357833766486	-15.56	-15.56	2147483648000	5436	4125000	1353600	-1706678144000	2808	1354039	2147483648000	4125000	-15.77	1358800	357923266912	-15.01	0.5388
AQ04	A	04	AQ	2	3	1660	09:59:38	9.99389	9	35.565	10:30:28	10.5078	10	43.477	AQ04A	85	2.74603	136.696	139.443	4623	4259	32668.7	-52.16	3562500	8250000	3375000	25229	144965	76174577238	-28.98	-29.00	634937792000	4260	3375000	1389787	-416353888000	2832	1389726	634937792000	3375000	-24.03	1375387	76860319269	-24.62	0.3064
AQ04	A	04	AQ	2	3	1660	09:59:38	9.99389	9	35.565	10:30:28	10.5078	10	43.477	AQ04A	86	1.7414	139.709	141.451	4578	4087	-142589.9	-39.95	3562500	6937500	3750000	35470	175093	311756415241	-16.77	-16.76	2147483648000	5292	3187500	1410587	-2147483648000	2648	1411141	2147483648000	3187500	-11.52	1399520	311986807719	-14.35	0.1394
AQ04	A	04	AQ	2	3	1660	09:59:38	9.99389	9	35.565	10:30:28	10.5078	10	43.477	AQ04A	87	0.770667	141.653	142.424	4869	4110	-701500.1	-34.80	3187500	7312500	6562500	37087	194533	563607354268	-11.62	-11.62	2147483648000	5480	6750000	1418987	-2147483648000	2651	1418727	2147483648000	6750000	-9.86	1420347	563989879523	-12.75	0.4948
AQ04	A	04	AQ	2	3	1660	09:59:38	9.99389	9	35.565	10:30:28	10.5078	10	43.477	AQ04A	88	0.682667	142.619	143.301	5213	4528	-1247449.1	-35.20	3187500	7875000	6562500	36147	204187	539244089104	-12.02	-12.00	2147483648000	5429	6750000	1428560	-2147483648000	3202	1426717	2147483648000	6750000	-9.66	1428560	540014570978	-13.66	0.3451
AQ04	A	04	AQ	2	3	1660	09:59:38	9.99389	9	35.565	10:30:28	10.5078	10	43.477	AQ04A	89	1.368	143.517	144.885	4907	4056	20183.3	-39.11	3562500	8437500	3937500	35260	213173	340995121160	-15.93	-15.98	2147483648000	4433	3000000	1435973	-1488575616000	3607	1436755	2147483648000	3000000	-14.59	1436907	341089376680	-14.62	0.1267
AQ04	A	04	AQ	2	3	1660	09:59:38	9.99389	9	35.565	10:30:28	10.5078	10	43.477	AQ04A	90	2.6164	145.154	147.771	3840	3602	18585.8	-45.63	2812500	6937500	3000000	31551	229543	161502049228	-22.45	-22.48	1003011136000	5027	3000000	1471840	-931996672000	2411	1471237	1003011136000	3000000	-19.89	1466347	161896866947	-18.30	0.5657
AQ04	A	04	AQ	2	3	1660	09:59:38	9.99389	9	35.565	10:30:28	10.5078	10	43.477	AQ04A	91	2.52504	148.104	150.629	4208	4180	10652.6	-48.61	3562500	7312500	3375000	28415	259043	114991636937	-25.43	-25.43	1055121856000	5307	3187500	1495920	-741346112000	2196	1495428	1055121856000	3187500	-20.95	1484293	115145509845	-21.40	0.1279
AQ04	A	04	AQ	2	3	1660	09:59:38	9.99389	9	35.565	10:30:28	10.5078	10	43.477	AQ04A	92	0.256	151.125	151.381	4253	3882	-47763.9	-77.12	2250000	3937500	3937500	-10034	289253	4248046455	-53.94	-54.07	30065286000	5286	4687500	1512213	-49254988000	2648	1512505	49254988000	4687500	-51.23	1512213	6941406326	-59.99	0.3684
AQ04	A	04	AQ	2	3	1660	09:59:38	9.99389	9	35.565	10:30:28	10.5078	10	43.477	AQ04A	93	1.808	151.643	153.451	5208	4460	-35640.3	-61.84	2062500	8625000	6750000	13746	294427	25090054754	-38.66	-38.65	253089280000	5426	6562500	1533467	-235245776000	2744	1532441	253089280000	6562500	-34.7	1518453	25955438507	-36.08	0.1121
AQ04	A	04	AQ	2	3	1660	09:59:38	9.99389	9	35.565	10:30:28	10.5078	10	43.477	AQ04A	94	0.421333	153.752	154.173	3910	3236	32312.5	-66.70	1125000	3375000	1875000	2549	315520	13800018097	-43.52	-43.84	269236128000	5197	1125000	1540400	-452069760000	1153	1540406	452069760000	1125000	-32.46	1540400	26033907331	-47.59	0.6815
AQ04	A	04	AQ	2	3	1660	09:59:38	9.99389	9	35.565	10:30:28	10.5078	10	43.477	AQ04A	95	0.704	156.437	157.141	4943	4529	-13560.9	-51.49	3562500	9000000	6375000	20007	342373	82870819622	-28.31	-28.27	921860032000	5406	6562500	1569733	-469490304000	3347	1569793	921860032000	6562500	-24.82	1569733	83070654090	-29.79	0.7614
AQ04	C	04	AQ	2	3	1660	09:59:38	9.99389	9	35.565	10:30:28	10.5078	10	43.477	AQ04C	96	0.928321	158.41	159.339	5741	4429	-2284.8	-60.99	6375000	11625000	9000000	11700	0.7103	27589299726	-37.81	-37.82	213988944000	5691	3375000	1590800	-275535584000	1738	1590782	275535584000	3375000	-35.57	1588373	28822903469	-38.15	0.4598
AQ04	C	04	AQ	2	3	1660	09:59:38	9.99389	9	35.565	10:30:28	10.5078	10	43.477	AQ04C	97	1.34933	159.371	160.72	5012	4405	35010.5	-44.86	4125000	8250000	4125000	29451	16707	177310621835	-21.68	-21.66	1530860672000	5534	3375000	1606293	-1082412672000	2910	1606212	1530860672000	3375000	-16.93	1597360	177388093674	-20.36	0.2708
AQ04	C	04	AQ	2	3	1660	09:59:38	9.99389	9	35.565	10:30:28	10.5078	10	43.477	AQ04C	98	0.538667	160.819	161.357	3950	4009	-28608.6	-44.47	1125000	7687500	3187500	25869	31187	185687774497	-21.29	-21.26	1163625856000	5707	3187500	1610347	-943119808000	2526	1610371	1163625856000	3187500	-16.64	1609333	185942804300	-23.95	0.2129
AQ04	C	04	AQ	2	3	1660	09:59:38	9.99389	9	35.565	10:30:28	10.5078	10	43.477	AQ04C	99	1.95312	163.44	165.393	5602	4497	-26377.6	-62.15	3937500	10500000	9937500	13761	57400	24033920112	-38.97	-39.02	344466784000	5535	2625000	1646853	-472223584000	3500	1646852	472223584000	2625000	-35.48	1635787	25589075105	-36.11	0.0710
AQ04	C	04	AQ	2	3	1660	09:59:38	9.99389	9	35.565	10:30:28	10.5078	10	43.477	AQ04C	100	1.80154	167.7	169.501	4199	4464	-23925.4	-45.69	3375000	7125000	4312500	29872	99998	160380036114	-22.51	-22.54	2147483648000	5443	6750000	1694747	-1833550848000	3003	1694745	2147483648000	6750000	-12.53	1678133	160521455809	-19.98	0.0622
AQ04	C	04	AQ	2	3	1660	09:59:38	9.99389	9	35.565	10:30:28	10.5078	10	43.477	AQ04C	101	0.594667	169.723	170.317	5123	4427	-1261138.3	-34.52	3750000	7875000	4687500	36248	120227	583097290800	-11.34	-11.32	2147483648000	5445	3937500	1700693	-2147483648000	3196	1701801	2147483648000	3937500	-9.84	1700693	583598246875	-13.58	0.5830
AQ04	C	04	AQ	2	3	1660	09:59:38	9.99389	9	35.565	10:30:28	10.5078	10	43.477	AQ04C	102	0.784	170.688	171.472	5240	4302	-2497635.1	-33.73	3750000	8250000	4500000	38217	129880	637759690905	-10.55	-10.55	2147483648000	5263	3187500	1712133	-2147483648000	2804	1707454	2147483648000	3187500	-10.11	1712133	638211817483	-11.60	0.6689
AQ04	C	04	AQ	2	3	1660	09:59:38	9.99389	9	35.565	10:30:28	10.5078	10	43.477	AQ04C	103	1.34133	171.693	173.035	5299	4195	-78498.2	-37.75	3375000	8250000	4500000	36541	139933	401741436735	-14.57	-14.56	2147483648000	5222	4312500	1719387	-2147483648000	2231	1717358	2147483648000	4312500	-14.11	1719387	401884861382	-13.28	0.1829
AQ04	C	04	AQ	2	3	1660	09:59:38	9.99389	9	35.565	10:30:28	10.5078	10	43.477	AQ04C	104	2.54667	173.309	175.856	4422	3935	26375.3	-42.70	3000000	5812500	3000000	34364	156093	227525296978	-19.52	-19.50	1415497216000	5128	2812500	1733253	-1257989248000	2783	1750056	1415497216000	2812500	-18.88	1751067	227894390840	-15.44	0.7055
AQ04	C	04	AQ	2	3	1660	09:59:38	9.99389	9	35.565	10:30:28	10.5078	10	43.477	AQ04C	105	2.63318	176.095	178.728	4306	3955	9456.7	-45.81	3187500	8062500	3000000	31398	183948	158906985424	-22.63	-22.62	928894656000	5236	2812500	1775280	-921323072000	2498	1771865	928894656000	2812500	-20.39	1761387	159006258939	-18.41	0.0162
AQ04	C	04	AQ	2	3	1660	09:59:38	9.99389	9	35.565	10:30:28	10.5078	10	43.477	AQ04C	106	0.732895	178.998	179.731	4912	4126	-251060.0	-38.91	3375000	5437500	4125000	32743	212978	350663818693	-15.73	-15.74	2147483648000	5358	3562500	1795787	-2147483648000	2875	1794954	2147483648000	3562500	-8.99	1795787	351223500012	-17.09	0.7920
AQ04	C	04	AQ	2	3	1660	09:59:38	9.99389	9	35.565	10:30:28	10.5078	10	43.477	AQ04C	107	0.517333	179.848	180.365	4646	4005	-1094282.2	-33.55	2812500	7125000	6750000	36612	221480	652221504253	-10.37	-10.35	2147483648000	5291	3562500	1799227	-2147483648000	2003	1799701	2147483648000	3562500	-10.67	1799227	653581678258	-13.21	0.1443
AQ04	C	04	AQ	2	3	1660	09:59:38	9.99389	9	35.565	10:30:28	10.5078	10	43.477	AQ04C	108	0.834667	180.555	181.389	4988	4274	-650699.4	-36.31	3187500	6562500	6375000	35921	228547	474895650755	-13.13	-13.11	2147483648000	5278	6750000	1810800	-2147483648000	2854	1806087	2147483648000	6750000	-11.57	1810800	475726327927	-13.89	0.6294
AQ04	C	04	AQ	2	3	1660	09:59:38	9.99389	9	35.565	10:30:28	10.5078	10	43.477	AQ04C	109	2.14234	181.65	183.792	5113	4307	40100.4	-50.02	3562500	5812500	4125000	26299	239496	97342403294	-26.84	-26.87	974876928000	5210	3375000	1836933	-863526016000	2640	1834736	974876928000	3375000	-24.44	1816720	97539355055	-23.56	0.0100
AQ04	C	04	AQ	2	3	1660	09:59:38	9.99389	9	35.565	10:30:28	10.5078	10	43.477	AQ04C	110	2.68267	184.064	186.747	4858	4213	45806.4	-50.11	3000000	7687500	3187500	27180	263640	96743861295	-26.93	-26.93	836799104000	5341	3000000	1841440	-825649216000	2298	1841448	836799104000	3000000	-24.18	1856667	97302948281	-22.64	0.5974
AQ04	C	04	AQ	2	3	1660	09:59:38	9.99389	9	35.565	10:30:28	10.5078	10	43.477	AQ04C	111	1.79508	187.048	188.843	5154	4182	9253.9	-55.03	3375000	8250000	4312500	20517	293476	55802081431	-31.85	-31.71	510446176000	5102	3187500	1888080	-464159040000	2403	1881549	510446176000	3187500	-29.43	1888080	56638655850	-29.16	0.9807
AQ04	C	04	AQ	2	3	1660	09:59:38	9.99389	9	35.565	10:30:28	10.5078	10	43.477	AQ04C	112	3.05122	190.311	193.363	4941	3993	-13956.5	-47.68	3562500	8062500	3375000	30173	326114	127297823288	-24.50	-24.54	1804651648000	4982	3562500	1932773	-1633504000000	2336	1932002	1804651648000	3562500	-19.69	1909947	127471245164	-19.70	0.2238
AQ04	C	04	AQ	2	3	1660	09:59:38	9.99389	9	35.565	10:30:28	10.5078	10	43.477	AQ04C	114	1.36159	193.54	194.901	4890	4185	-265239.3	-40.75	3562500	7125000	4312500	33594	358397	283820986108	-17.57	-17.58	2147483648000	5673	6562500	1948320	-2147483648000	2189	1947486	2147483648000	6562500	-13.75	1938907	284510911183	-16.24	0.2569
AQ04	C	04	AQ	2	3	1660	09:59:38	9.99389	9	35.565	10:30:28	10.5078	10	43.477	AQ04C	115	1.4	195.003	196.403	4750	4221	-145619.9	-41.01	2812500	5250000	3562500	33464	373027	276961595174	-17.83	-17.79	2147483648000	4711	3375000	1956267	-2147483648000	3331	1953766	2147483648000	3375000	-14.27	1956267	277329968715	-16.33	0.4457
AQ04	C	04	AQ	2	3	1660	09:59:38	9.99389	9	35.565	10:30:28	10.5078	10	43.477	AQ04C	116	1.424	196.451	197.875	5115	4365	-95778.4	-41.18	3187500	5625000	4500000	33364	387507	269717844636	-18.00	-18.02	2147483648000	4901	6750000	1969627	-2147483648000	3864	1969476	2147483648000	6750000	-13.82	1973307	270098144571	-16.49	0.6180
AQ04	C	04	AQ	2	3	1660	09:59:38	9.99389	9	35.565	10:30:28	10.5078	10	43.477	AQ04C	117	2.14133	197.965	200.107	5136	4307	-1270.0	-52.30	3562500	9375000	3187500	24016	402653	74923992057	-29.12	-29.15	835676096000	5581	2812500	1990053	-841426880000	2635	1989976	841426880000	2812500	-22.52	1990053	75915565685	-25.84	0.4857
AQ04	C	04	AQ	2	3	1660	09:59:38	9.99389	9	35.565	10:30:28	10.5078	10	43.477	AQ04C	118	0.314667	200.168	200.483	4999	4815	1715.8	-61.39	4312500	6187500	6562500	6628	424680	26212513309	-38.21	-38.27	265054672000	5818	3000000	2002853	-239244656000	3649	2002928	265054672000	3000000	-34.32	2002853	26386541483	-43.29	0.3729
AQ09	A	09	AQ	2	3	1965	10:14:35	10.2431	10	33.917	10:17:53	10.2981	10	38.55	AQ09A	119	0.626667	203.811	204.437	5973	4761	-15038.7	-61.68	5437500	11625000	5250000	9314	27107	25510419293	-38.50	-38.50	337410624000	5667	6187500	2039520	-408003168000	3120	2041501	408003168000	6187500	-35.82	2041360	30347645273	-40.53	0.5191
AQ09	A	09	AQ	2	3	1965	10:14:35	10.2431	10	33.917	10:17:53	10.2981	10	38.55	AQ09A	120	0.205333	204.485	204.691	5582	4714	-28076.2	-65.00	4312500	11062500	6187500	1186	33853	17701837199	-41.82	-41.68	324347104000	5341	8437500	2045467	-317949888000	3443	2045479	324347104000	8437500	-36.57	2045467	19362253361	-48.55	0.2987
AQ09	A	09	AQ	2	3	1965	10:14:35	10.2431	10	33.917	10:17:53	10.2981	10	38.55	AQ09A	121	0.229333	206.107	206.336	5464	4422	-116807.1	-66.59	4125000	9562500	4312500	0.013	50067	14480122926	-43.41	-43.42	274309440000	5484	2437500	2062080	-267732784000	2830	2062086	274309440000	2437500	-40.55	2062080	18589256654	-49.82	0.4353
AQ09	A	09	AQ	2	3	1965	10:14:35	10.2431	10	33.917	10:17:53	10.2981	10	38.55	AQ09A	122	0.368	208.893	209.261	5575	4904	-187.3	-65.96	5250000	8812500	6750000	2735	77933	15664472249	-42.78	-42.74	123997032000	5548	3750000	2089547	-123328320000	2967	2089771	123997032000	3750000	-44.92	2089547	16029494767	-47.08	0.1667
AQ09	A	09	AQ	2	3	1965	10:14:35	10.2431	10	33.917	10:17:53	10.2981	10	38.55	AQ09A	123	0.656	209.379	210.035	5526	4655	-11559.2	-69.63	3375000	10125000	6750000	1559	82787	10237417427	-46.45	-46.43	89097680000	5597	6562500	2096533	-81620400000	2810	2095945	89097680000	6562500	-47.95	2099600	10947191593	-48.27	0.8862
AQ09	A	09	AQ	2	3	1965	10:14:35	10.2431	10	33.917	10:17:53	10.2981	10	38.55	AQ09A	124	0.338667	217.077	217.416	5030	3915	37081.2	-89.68	2625000	7687500	6000000	-21348	159773	1008054741	-66.50	-66.57	33217928000	5498	6187500	2172187	-30349560000	0.875	2173464	33217928000	6187500	-60.5	2171547	9032176729	-71.27	0.2283
AQ09	A	09	AQ	2	3	1965	10:14:35	10.2431	10	33.917	10:17:53	10.2981	10	38.55	AQ09A	125	0.229333	218.44	218.669	5282	4031	-32415.0	-81.24	3562500	9375000	5625000	-14582	173400	2692462361	-58.06	-58.04	29659672000	5575	6750000	2186240	-27442570000	1725	2186230	29659672000	6750000	-53.25	2186240	6042558740	-64.43	0.8023
AQ09	A	09	AQ	2	3	1965	10:14:35	10.2431	10	33.917	10:17:53	10.2981	10	38.55	AQ09A	126	0.92	218.872	219.792	5182	4159	6990.3	-59.30	3375000	9187500	8062500	13352	177720	33694092600	-36.12	-36.09	345499104000	5340	8062500	2189627	-294637440000	1907	2189509	345499104000	8062500	-29.77	2196747	34114082630	-36.45	0.8725
AQ09	A	09	AQ	2	3	1965	10:14:35	10.2431	10	33.917	10:17:53	10.2981	10	38.55	AQ09A	127	1.02667	219.835	220.861	3445	3825	16310.5	-54.67	562500	8625000	4125000	18463	187347	57520906392	-31.48	-31.44	330600864000	5755	4125000	2200507	-293348608000	2063	2202525	330600864000	4125000	-25.95	2205893	57699785872	-31.33	0.7351
AQ09	A	09	AQ	2	3	1965	10:14:35	10.2431	10	33.917	10:17:53	10.2981	10	38.55	AQ09A	128	0.552	224.651	225.203	3460	2752	18646.9	-86.66	3375000	10312500	1125000	-16215	235507	1297882429	-63.48	-64.37	43873656000	5190	1125000	2246747	-45792072000	0.814	2246613	45792072000	1125000	-53.06	2246747	14305483951	-66.95	0.0435
AQ09	A	09	AQ	2	3	1965	10:14:35	10.2431	10	33.917	10:17:53	10.2981	10	38.55	AQ09A	129	1.768	225.533	227.301	3605	4045	-51026.0	-44.76	562500	4875000	3937500	30722	244333	179060432876	-21.58	-21.58	2147483648000	5025	3937500	2270400	-1580679168000	1542	2270384	2147483648000	3937500	-9.18	2267733	179153766703	-19.10	0.7014
AQ09	A	09	AQ	2	3	1965	10:14:35	10.2431	10	33.917	10:17:53	10.2981	10	38.55	AQ09A	130	0.490667	231.211	231.701	2943	3186	41100.9	-79.52	562500	2625000	1312500	-9582	301107	3073957284	-56.34	-56.88	141693056000	5388	1125000	2312373	-145125200000	1270	2312354	145125200000	1125000	-42.06	2312373	15003024449	-59.98	0.0543
AQ09	A	09	AQ	2	3	1965	10:14:35	10.2431	10	33.917	10:17:53	10.2981	10	38.55	AQ09A	131	0.994667	232.048	233.043	5503	3962	42897.9	-77.12	5250000	10312500	5812500	-4129	309480	4225339637	-53.94	-54.12	70559880000	5487	10500000	2326853	-75439152000	0.671	2326856	75439152000	10500000	-50.36	2326853	9174814234	-54.14	0.6408
AQ09	A	09	AQ	2	3	1965	10:14:35	10.2431	10	33.917	10:17:53	10.2981	10	38.55	AQ09A	132	0.285333	233.648	233.933	5531	4522	29671.5	-75.49	3937500	9375000	8062500	-7895	325480	5157348395	-52.31	-52.39	35449764000	5472	5812500	2339093	-42082108000	1140	2337683	42082108000	5812500	-51.97	2337813	5771280763	-57.84	0.4673
AQ09	C	09	AQ	2	3	1965	10:14:35	10.2431	10	33.917	10:17:53	10.2981	10	38.55	AQ09C	133	0.376	237.075	237.451	4733	3851	4054.6	-67.78	1125000	6562500	6375000	1003	20747	12587534939	-44.60	-44.64	82017504000	5441	6375000	2371680	-87915416000	1913	2371660	87915416000	6375000	-38.89	2371680	13693476009	-48.89	0.2482
AQ09	C	09	AQ	2	3	1965	10:14:35	10.2431	10	33.917	10:17:53	10.2981	10	38.55	AQ09C	134	0.629333	237.773	238.403	5857	4438	81.1	-61.79	4687500	11062500	4875000	9221	27733	25312987574	-38.61	-38.57	359926784000	5777	1875000	2380453	-415568992000	0.905	2380786	415568992000	1875000	-34.17	2380453	31031804092	-40.58	0.4322
AQ09	C	09	AQ	2	3	1965	10:14:35	10.2431	10	33.917	10:17:53	10.2981	10	38.55	AQ09C	135	0.504	239.851	240.355	4847	4224	-12400.9	-70.90	2062500	8437500	6375000	-0.874	48507	8735699377	-47.72	-47.81	81494232000	5435	6750000	2399707	-86514320000	1123	2399711	86514320000	6750000	-44.96	2399707	9267078935	-50.79	0.2340
AQ09	C	09	AQ	2	3	1965	10:14:35	10.2431	10	33.917	10:17:53	10.2981	10	38.55	AQ09C	136	0.624	240.669	241.293	5621	4299	-57312.5	-73.34	4312500	11437500	6375000	-2362	56693	6628770850	-50.16	-50.21	61586632000	5724	5250000	2407467	-53426548000	1514	2407867	61586632000	5250000	-47.23	2408053	8227854950	-52.26	0.2179
AQ09	C	09	AQ	2	3	1965	10:14:35	10.2431	10	33.917	10:17:53	10.2981	10	38.55	AQ09C	137	0.394667	245.504	245.899	5452	3927	15735.2	-90.58	3187500	9187500	5812500	-21582	105040	916185134	-67.40	-67.40	33805020000	5765	4125000	2456453	-23449726000	0.866	2455651	33805020000	4125000	-64.74	2458613	8454124416	-71.44	0.9054
AQ09	C	09	AQ	2	3	1965	10:14:35	10.2431	10	33.917	10:17:53	10.2981	10	38.55	AQ09C	138	0.205333	246.997	247.203	4263	3370	-30722.1	-76.65	5250000	11437500	3000000	-10467	119973	4365005895	-53.47	-53.84	30098620000	5245	1125000	2471013	-35290760000	1316	2470632	35290760000	1125000	-46.73	2471307	7237821057	-60.71	0.6494
AQ09	C	09	AQ	2	3	1965	10:14:35	10.2431	10	33.917	10:17:53	10.2981	10	38.55	AQ09C	139	1.03467	247.347	248.381	5287	4135	45268.8	-55.93	3375000	9000000	8062500	17229	123467	49594774372	-32.75	-32.73	316830784000	6094	8062500	2480640	-308951872000	1523	2480638	316830784000	8062500	-30.5	2475280	49936097170	-32.58	0.1753
AQ09	C	09	AQ	2	3	1965	10:14:35	10.2431	10	33.917	10:17:53	10.2981	10	38.55	AQ09C	140	1.13067	248.421	249.552	4982	3919	7952.5	-58.81	4500000	8812500	4125000	14741	134213	35486547998	-35.63	-35.64	279202144000	5594	3937500	2485973	-232901760000	2112	2488943	279202144000	3937500	-28.29	2485973	36894036289	-35.10	0.1557
AQ09	C	09	AQ	2	3	1965	10:14:35	10.2431	10	33.917	10:17:53	10.2981	10	38.55	AQ09C	141	1.58933	249.581	251.171	5256	4227	-5282.8	-57.66	3562500	9375000	8812500	17360	145813	40628862452	-34.48	-34.46	311252416000	5256	9937500	2504773	-299765664000	3262	2504777	311252416000	9937500	-31.15	2497040	41270252719	-32.45	0.0772
AQ09	C	09	AQ	2	3	1965	10:14:35	10.2431	10	33.917	10:17:53	10.2981	10	38.55	AQ09C	142	1.11411	251.365	252.479	3281	3278	-35617.6	-37.94	375000	4312500	4125000	35531	163646	392830462759	-14.76	-14.75	2137922688000	5371	4125000	2520960	-2051809280000	1465	2520952	2137922688000	4125000	-6.6	2524560	392905078303	-14.29	0.9808
AQ09	C	09	AQ	2	3	1965	10:14:35	10.2431	10	33.917	10:17:53	10.2981	10	38.55	AQ09C	143	0.602667	254.16	254.763	3568	2993	18717.7	-89.23	3000000	9187500	1125000	-18409	191600	983513369	-66.05	-66.78	38954020000	5429	1125000	2542160	-36113200000	0.610	2544650	38954020000	1125000	-59.1	2543440	13241272842	-68.98	0.3053
AQ09	C	09	AQ	2	3	1965	10:14:35	10.2431	10	33.917	10:17:53	10.2981	10	38.55	AQ09C	144	0.576	255.091	255.667	4415	3321	10171.9	-83.91	6187500	9000000	3750000	-13285	200907	1874580269	-60.73	-61.18	35992780000	4931	1125000	2552613	-46638716000	0.383	2552726	46638716000	1125000	-55.08	2552613	9844479842	-63.58	0.2963
AQ09	C	09	AQ	2	3	1965	10:14:35	10.2431	10	33.917	10:17:53	10.2981	10	38.55	AQ09C	145	0.338667	255.696	256.035	3565	2942	2745.8	-89.10	4687500	8812500	1312500	-20761	206960	1042285830	-65.92	-66.28	41142532000	5399	1125000	2557253	-41188812000	0.690	2557886	41188812000	1125000	-60.57	2557253	10939785505	-70.98	0.0866
AQ09	C	09	AQ	2	3	1965	10:14:35	10.2431	10	33.917	10:17:53	10.2981	10	38.55	AQ09C	146	1.888	256.629	258.517	5098	3937	-32371.0	-77.71	3937500	9187500	6750000	-1943	216293	3984427100	-54.53	-54.63	35112136000	5040	10125000	2579867	-65910508000	1882	2585024	65910508000	10125000	-50.84	2569120	5320308714	-51.87	0.1497
AQ09	C	09	AQ	2	3	1965	10:14:35	10.2431	10	33.917	10:17:53	10.2981	10	38.55	AQ09C	147	1.64533	258.928	260.573	4989	3607	-35427.6	-76.99	5250000	9187500	6187500	-1825	239280	4302197012	-53.81	-53.96	49238960000	4846	6000000	2590960	-55743204000	0.479	2603079	55743204000	6000000	-51.18	2591120	6108824612	-51.80	0.1104
AQ09	C	09	AQ	2	3	1965	10:14:35	10.2431	10	33.917	10:17:53	10.2981	10	38.55	AQ09C	148	0.717333	260.957	261.675	4828	3519	-13033.4	-76.85	7500000	9000000	6000000	-5278	259573	4304180922	-53.67	-53.96	49610492000	5060	9937500	2611920	-45049940000	0.429	2612725	49610492000	9937500	-50.27	2611920	6925729506	-55.40	0.3271
AQ09	C	09	AQ	2	3	1965	10:14:35	10.2431	10	33.917	10:17:53	10.2981	10	38.55	AQ09C	149	0.408	262.176	262.584	3786	3081	18967.9	-89.91	3937500	9187500	1312500	-20796	271760	958468872	-66.72	-67.01	32486850000	5547	1125000	2621840	-36926980000	0.724	2622636	36926980000	1125000	-59.74	2625307	10524969732	-70.90	0.8684
AQ09	C	09	AQ	2	3	1965	10:14:35	10.2431	10	33.917	10:17:53	10.2981	10	38.55	AQ09C	150	1.47467	262.981	264.456	5060	3953	-26765.9	-78.60	4312500	9187500	6750000	-3902	279813	3568060784	-55.42	-55.59	40007548000	4998	9750000	2635813	-39770884000	1176	2630016	40007548000	9750000	-53.05	2639840	5228786564	-53.90	0.6799
AQ09	C	09	AQ	2	3	1965	10:14:35	10.2431	10	33.917	10:17:53	10.2981	10	38.55	AQ09C	151	2.08267	264.979	267.061	2988	3935	-17210.0	-45.41	375000	3937500	3562500	30788	299787	166547617605	-22.23	-22.21	1247663360000	5315	3562500	2668000	-1200161536000	1587	2668104	1247663360000	3562500	-12.99	2652267	166697836956	-19.02	0.1191
AQ09	C	09	AQ	2	3	1965	10:14:35	10.2431	10	33.917	10:17:53	10.2981	10	38.55	AQ09C	152	0.381333	267.139	267.52	4706	4261	28673.8	-58.92	5812500	8250000	4125000	9899	321387	34461199579	-35.74	-35.89	204075488000	5555	3375000	2673813	-148996944000	3079	2673917	204075488000	3375000	-34.79	2671600	35226704285	-40.08	0.0493
AQ09	C	09	AQ	2	3	1965	10:14:35	10.2431	10	33.917	10:17:53	10.2981	10	38.55	AQ09C	153	0.445333	267.893	268.339	4537	3830	4503.6	-85.25	5250000	9937500	3562500	-15729	328933	1604430498	-62.06	-62.53	44356648000	5337	1125000	2679360	-55353052000	1438	2679485	55353052000	1125000	-54.78	2680400	15269027716	-66.05	0.3293
AQ09	C	09	AQ	2	3	1965	10:14:35	10.2431	10	33.917	10:17:53	10.2981	10	38.55	AQ09C	154	1.13067	269.075	270.205	5321	4108	-15796.0	-73.82	4125000	9187500	6750000	-0.268	340747	6294608813	-50.63	-50.66	45202364000	5462	3750000	2698427	-65371080000	1148	2693501	65371080000	3750000	-50.08	2692507	8191741728	-50.13	0.1557
AQ09	C	09	AQ	2	3	1965	10:14:35	10.2431	10	33.917	10:17:53	10.2981	10	38.55	AQ09C	155	0.410667	270.589	271	5712	4472	7117.6	-63.04	4312500	11437500	5437500	6128	355893	22271755119	-39.86	-39.68	393788032000	5461	5250000	2709147	-388411392000	1917	2709157	393788032000	5250000	-33.19	2708213	23864506246	-43.55	0.5649
AQ09	C	09	AQ	2	3	1965	10:14:35	10.2431	10	33.917	10:17:53	10.2981	10	38.55	AQ09C	156	0.949333	271.032	271.981	5156	4111	-40534.5	-67.18	6000000	8812500	6750000	5608	360320	13486855910	-44.00	-44.04	156412832000	5293	6750000	2719680	-98239184000	1726	2717434	156412832000	6750000	-38.76	2716720	14046307144	-44.27	0.6742
AQ09	C	09	AQ	2	3	1965	10:14:35	10.2431	10	33.917	10:17:53	10.2981	10	38.55	AQ09C	157	0.221333	272.28	272.501	4728	3931	32630.6	-63.32	1500000	7312500	6000000	3181	372800	21072648446	-40.14	-40.16	110537656000	5267	6187500	2724213	-91826768000	2056	2724461	110537656000	6187500	-37.2	2724213	21529200158	-46.71	0.6386
AQ11	A	11	AQ	2	3	1440	10:04:01	10.0669	10	39.142	10:09:55	10.1653	10	37.293	AQ11A	158	0.333333	274.976	275.309	5783	4686	-1592.3	-60.47	5062500	10875000	4687500	7759	14760	29299420200	-37.29	-37.30	316919232000	5621	2250000	2751547	-288884960000	2326	2751939	316919232000	2250000	-33.97	2751547	34805910622	-42.07	0.5323
AQ11	A	11	AQ	2	3	1440	10:04:01	10.0669	10	39.142	10:09:55	10.1653	10	37.293	AQ11A	159	0.450667	277.024	277.475	5438	4141	-74383.9	-70.25	6000000	10312500	6937500	-0.707	35240	9458527184	-47.07	-47.12	70002944000	5388	3562500	2771760	-82764288000	1468	2771203	82764288000	3562500	-45.7	2771760	14227704512	-50.58	0.3333
AQ11	A	11	AQ	2	3	1440	10:04:01	10.0669	10	39.142	10:09:55	10.1653	10	37.293	AQ11A	160	0.906667	277.664	278.571	3136	3324	7693.0	-44.04	375000	4687500	4312500	28542	41640	194576465568	-20.86	-20.86	1167029888000	5229	4312500	2783813	-910238720000	1463	2783782	1167029888000	4312500	-15.78	2785707	194740398821	-21.28	10000
AQ11	A	11	AQ	2	3	1440	10:04:01	10.0669	10	39.142	10:09:55	10.1653	10	37.293	AQ11A	161	1.16533	278.731	279.896	3700	2911	-4361.8	-47.94	750000	6562500	3750000	25742	52307	124275453600	-24.75	-24.75	882241280000	4899	4312500	2790560	-919742144000	1453	2796988	919742144000	4312500	-18.99	2794453	124747643878	-24.09	0.6133
AQ11	A	11	AQ	2	3	1440	10:04:01	10.0669	10	39.142	10:09:55	10.1653	10	37.293	AQ11A	162	1.32267	280.123	281.445	4114	3443	-739.6	-45.82	3187500	6000000	3562500	28405	66227	158760335521	-22.64	-22.62	1002310592000	5101	3375000	2807493	-722895168000	2171	2812077	1002310592000	3375000	-21.4	2807493	158928688683	-21.41	0.4738
AQ11	A	11	AQ	2	3	1440	10:04:01	10.0669	10	39.142	10:09:55	10.1653	10	37.293	AQ11A	163	1.82667	281.685	283.512	4452	3721	-34380.9	-60.37	1500000	10875000	2625000	15258	81853	29538680489	-37.19	-37.23	200212752000	5139	2625000	2819280	-257691456000	1596	2819172	257691456000	2625000	-31.64	2819280	30565862320	-34.61	0.1328
AQ11	A	11	AQ	2	3	1440	10:04:01	10.0669	10	39.142	10:09:55	10.1653	10	37.293	AQ11A	164	0.476822	283.773	284.25	3902	2914	-110099.9	-80.89	2625000	8250000	2062500	-11098	102733	2669660822	-57.71	-58.11	40902512000	5408	1125000	2838453	-53189608000	0.980	2837953	53189608000	1125000	-52.53	2838453	11648867072	-61.33	0.1517
AQ11	A	11	AQ	2	3	1440	10:04:01	10.0669	10	39.142	10:09:55	10.1653	10	37.293	AQ11A	165	0.821333	285.08	285.901	4990	3960	-1221375.3	-37.53	3562500	8250000	6937500	34631	115800	412240924421	-14.35	-14.34	2147483648000	4913	3750000	2858267	-2079426432000	2308	2858055	2147483648000	3750000	-12.31	2854080	412538922485	-15.19	0.3994
AQ11	A	11	AQ	2	3	1440	10:04:01	10.0669	10	39.142	10:09:55	10.1653	10	37.293	AQ11A	166	0.605333	286.224	286.829	4656	4192	161289.4	-36.75	3750000	8625000	7875000	34075	127240	450310458126	-13.57	-13.57	1867560704000	5053	7875000	2864080	-1361037568000	3063	2865102	1867560704000	7875000	-14.11	2866720	450446116007	-15.75	0.7389
AQ11	A	11	AQ	2	3	1440	10:04:01	10.0669	10	39.142	10:09:55	10.1653	10	37.293	AQ11A	167	1.312	287.104	288.416	5129	4115	-987838.1	-34.39	3562500	8625000	4500000	39795	136040	590275653072	-11.21	-11.22	2147483648000	4900	3375000	2873867	-2147483648000	2904	2873361	2147483648000	3375000	-8.36	2876453	590457938253	-10.04	0.4114
AQ11	A	11	AQ	2	3	1440	10:04:01	10.0669	10	39.142	10:09:55	10.1653	10	37.293	AQ11A	168	1.544	288.669	290.213	4535	4104	96299.6	-42.67	2625000	6750000	3937500	32223	151693	228009393588	-19.49	-19.48	1055275712000	5031	3937500	2888720	-717524608000	3281	2888635	1055275712000	3937500	-18.37	2888720	228388205507	-17.59	0.1298
AQ11	A	11	AQ	2	3	1440	10:04:01	10.0669	10	39.142	10:09:55	10.1653	10	37.293	AQ11A	169	2.0539	290.495	292.549	5543	3981	14516.7	-53.63	4125000	9187500	5625000	22504	169954	64308777649	-30.45	-30.47	701736960000	5315	4125000	2924987	-435168544000	2500	2923629	701736960000	4125000	-27.38	2908613	64894629225	-27.35	0.1779
AQ11	A	11	AQ	2	3	1440	10:04:01	10.0669	10	39.142	10:09:55	10.1653	10	37.293	AQ11A	170	1.84713	292.865	294.712	4576	3553	-1372220.3	-38.69	937500	7312500	7500000	36985	193649	360086938656	-15.50	-15.51	2147483648000	4696	7687500	2946453	-2147483648000	3722	2945099	2147483648000	7687500	-11.21	2946453	360530918000	-12.85	0.9639
AQ11	A	11	AQ	2	3	1440	10:04:01	10.0669	10	39.142	10:09:55	10.1653	10	37.293	AQ11A	171	1.096	294.933	296.029	5257	4306	-2152909.0	-34.40	3375000	8250000	6937500	39016	214333	591541168344	-11.21	-11.20	2147483648000	5340	6750000	2958693	-2147483648000	2747	2956775	2147483648000	6750000	-9.68	2952667	592376902189	-10.80	0.3041
AQ11	A	11	AQ	2	3	1440	10:04:01	10.0669	10	39.142	10:09:55	10.1653	10	37.293	AQ11A	172	0.682667	296.253	296.936	4692	3977	-9054861.1	-31.71	1125000	6562500	7125000	39633	227533	803864655504	-8.53	-8.53	2147483648000	4859	7312500	2966373	-2147483648000	2426	2964643	2147483648000	7312500	-11.32	2966373	805229358716	-10.19	0.5608
AQ11	A	11	AQ	2	3	1440	10:04:01	10.0669	10	39.142	10:09:55	10.1653	10	37.293	AQ11A	173	1.50133	297.197	298.699	4371	3945	29281.2	-39.30	3187500	5062500	3937500	35474	236973	336329563165	-16.12	-16.10	1388378368000	5099	3375000	2974853	-1107599360000	3516	2980498	1388378368000	3375000	-18.97	2978160	336475060392	-14.34	0.4121
AQ11	A	11	AQ	2	3	1440	10:04:01	10.0669	10	39.142	10:09:55	10.1653	10	37.293	AQ11A	175	1.91712	298.979	300.896	5381	3984	38191.9	-51.03	3750000	7687500	5250000	24800	254789	86372740951	-27.85	-27.91	975096576000	5364	3562500	3003707	-633843712000	2858	3005878	975096576000	3562500	-25.36	2998933	87706759628	-25.08	0.4763
AQ11	A	11	AQ	2	3	1440	10:04:01	10.0669	10	39.142	10:09:55	10.1653	10	37.293	AQ11A	176	1.824	301.141	302.965	4319	3444	-107667.7	-38.83	750000	6187500	6750000	36794	276413	355073975370	-15.65	-15.63	2147483648000	5000	6750000	3026587	-1777633664000	2871	3027797	2147483648000	6750000	-12.62	3026587	355272436211	-13.02	0.8319
AQ11	A	11	AQ	2	3	1440	10:04:01	10.0669	10	39.142	10:09:55	10.1653	10	37.293	AQ11A	177	1.944	303.133	305.077	5259	4124	18251.7	-53.47	3562500	6750000	4125000	22419	296333	65575865493	-30.29	-30.30	702167360000	5202	3375000	3043920	-460053056000	2416	3044146	702167360000	3375000	-26.45	3037787	66040985792	-27.42	0.3310
AQ11	A	11	AQ	2	3	1440	10:04:01	10.0669	10	39.142	10:09:55	10.1653	10	37.293	AQ11A	178	0.392	305.256	305.648	4213	3416	-33201.0	-75.90	2062500	5625000	2625000	-6936	317560	4843316734	-52.72	-52.94	67025148000	5483	1125000	3053440	-88733288000	1114	3053630	88733288000	1125000	-48.13	3054107	20703532706	-57.00	0.3946
AQ11	A	11	AQ	2	3	1440	10:04:01	10.0669	10	39.142	10:09:55	10.1653	10	37.293	AQ11A	179	0.72	305.928	306.648	3409	2714	-86556.9	-77.16	1875000	3750000	1312500	-5581	324280	4111306273	-53.98	-54.36	30217842000	4928	1125000	3062213	-62976996000	0.751	3061605	62976996000	1125000	-51.21	3062213	10889815109	-55.79	0.4052
AQ11	A	11	AQ	2	3	1440	10:04:01	10.0669	10	39.142	10:09:55	10.1653	10	37.293	AQ11A	180	0.349333	306.941	307.291	3476	3539	26143.7	-83.75	2250000	9750000	1125000	-15316	334413	1871657978	-60.57	-61.19	55339544000	5677	1125000	3069920	-51644456000	0.841	3070013	55339544000	1125000	-52.53	3070160	19461863187	-65.76	0.2077
AQ11	A	11	AQ	2	3	1440	10:04:01	10.0669	10	39.142	10:09:55	10.1653	10	37.293	AQ11A	181	0.924886	307.678	308.603	3158	2704	-84456.9	-82.77	562500	8812500	1312500	-10105	341778	2092246059	-59.59	-60.23	25095620000	5252	1125000	3079440	-39227444000	0.733	3082147	39227444000	1125000	-53.36	3079440	7554190679	-60.57	0.2861
AQ11	A	11	AQ	2	3	1440	10:04:01	10.0669	10	39.142	10:09:55	10.1653	10	37.293	AQ11A	182	1.35733	308.893	310.251	5117	3121	-81832.7	-71.58	5062500	10687500	3000000	2755	353933	8104925739	-48.40	-48.46	358163872000	5595	2812500	3101573	-361240896000	1232	3101566	361240896000	2812500	-33.08	3101573	15911296503	-47.14	0.9312
AQ11	A	11	AQ	2	3	1440	10:04:01	10.0669	10	39.142	10:09:55	10.1653	10	37.293	AQ11A	183	0.413333	310.488	310.901	5683	3932	-33132.9	-68.08	7125000	11812500	6000000	1088	369880	12158853632	-44.90	-44.94	225851776000	5846	2250000	3107067	-265058512000	0.947	3107072	265058512000	2250000	-37.53	3107360	21505512721	-48.78	0.5974
AQ11	A	11	AQ	2	3	1440	10:04:01	10.0669	10	39.142	10:09:55	10.1653	10	37.293	AQ11A	184	0.285333	311.256	311.541	5363	3628	-30935.0	-76.60	6937500	10875000	4687500	-9001	377560	4524473418	-53.42	-53.53	44138580000	5576	1125000	3113813	-73704720000	0.887	3114128	73704720000	1125000	-48.01	3113013	12059108811	-58.97	0.1589
AQ11	A	11	AQ	2	3	1440	10:04:01	10.0669	10	39.142	10:09:55	10.1653	10	37.293	AQ11A	185	0.237333	311.731	311.968	2946	2847	-77769.4	-81.25	375000	8437500	1125000	-14445	382307	2469795188	-58.07	-58.79	47871484000	5210	1125000	3118587	-43686364000	0.803	3118679	47871484000	1125000	-50.72	3118587	11838714350	-65.03	0.5393
AQ11	C	11	AQ	2	3	1440	10:04:01	10.0669	10	39.142	10:09:55	10.1653	10	37.293	AQ11C	186	0.397333	315.469	315.867	5944	4804	-1704.3	-59.67	5437500	11437500	5062500	9357	28693	32274759787	-36.49	-36.46	374044832000	5844	5437500	3156053	-436042112000	2518	3155487	436042112000	5437500	-36.37	3156053	37774759234	-40.47	0.3423
AQ11	C	11	AQ	2	3	1440	10:04:01	10.0669	10	39.142	10:09:55	10.1653	10	37.293	AQ11C	187	0.301333	317.437	317.739	5547	3770	-35213.2	-68.47	4125000	11625000	4687500	-0.636	48373	11948771857	-45.29	-45.09	210962880000	5498	3937500	3176507	-273463008000	0.948	3176504	273463008000	3937500	-39.98	3176507	17460669163	-50.30	0.7080
AQ11	C	11	AQ	2	3	1440	10:04:01	10.0669	10	39.142	10:09:55	10.1653	10	37.293	AQ11C	188	0.637333	318.573	319.211	5260	4412	10832.7	-76.93	5437500	9187500	5437500	-5885	59733	4339227890	-53.75	-53.89	52308316000	5710	1312500	3185973	-65524416000	1886	3186166	65524416000	1312500	-49.8	3185973	8423537625	-55.85	0.0336
AQ11	C	11	AQ	2	3	1440	10:04:01	10.0669	10	39.142	10:09:55	10.1653	10	37.293	AQ11C	189	0.221333	319.488	319.709	4676	4251	-3302.2	-88.88	4500000	8812500	2437500	-22421	68880	1070841075	-65.69	-66.04	29583560000	5755	1125000	3195173	-28717324000	1969	3195157	29583560000	1125000	-63.5	3195173	9633032024	-72.59	0.1220
AQ11	C	11	AQ	2	3	1440	10:04:01	10.0669	10	39.142	10:09:55	10.1653	10	37.293	AQ11C	190	0.669333	320.051	320.72	4809	3827	-28020.4	-84.82	4875000	8625000	3937500	-13540	74507	1728125608	-61.64	-61.89	21664640000	5495	1125000	3202027	-30529096000	1598	3201894	30529096000	1125000	-56.03	3202027	4958709794	-63.63	0.2271
AQ11	C	11	AQ	2	3	1440	10:04:01	10.0669	10	39.142	10:09:55	10.1653	10	37.293	AQ11C	191	0.996072	321.136	322.132	4159	3218	-74515.7	-86.24	3750000	8437500	1500000	-13249	85360	1433222356	-63.06	-63.51	24724898000	5852	1125000	3212053	-39235856000	0.904	3211952	39235856000	1125000	-56.84	3218453	5525037652	-63.53	0.7131
AQ11	C	11	AQ	2	3	1440	10:04:01	10.0669	10	39.142	10:09:55	10.1653	10	37.293	AQ11C	192	0.674667	322.416	323.091	4601	2884	-75270.7	-79.34	4875000	8437500	3562500	-8043	98160	3260194951	-56.16	-56.37	39142224000	5197	1125000	3225867	-58347928000	1056	3225874	58347928000	1125000	-50.83	3229813	9655408711	-58.08	0.8373
AQ11	C	11	AQ	2	3	1440	10:04:01	10.0669	10	39.142	10:09:55	10.1653	10	37.293	AQ11C	193	0.296	323.635	323.931	3477	3255	17259.6	-88.22	2625000	7875000	1312500	-20469	110347	1157252753	-65.04	-65.37	33062596000	5119	1125000	3236800	-46474976000	1198	3236788	46474976000	1125000	-56.88	3239093	9888176863	-70.66	0.9279
AQ11	C	11	AQ	2	3	1440	10:04:01	10.0669	10	39.142	10:09:55	10.1653	10	37.293	AQ11C	194	0.818667	324.299	325.117	5464	4372	-53976.7	-77.32	4312500	10125000	5812500	-5168	116987	4177642250	-54.14	-54.22	53358732000	5603	4125000	3250853	-55196260000	2313	3250785	55196260000	4125000	-53.53	3250853	6031662528	-55.09	0.9609
AQ11	C	11	AQ	2	3	1440	10:04:01	10.0669	10	39.142	10:09:55	10.1653	10	37.293	AQ11C	195	1.32533	325.296	326.621	5180	4051	-66457.8	-76.27	6187500	9000000	6000000	-2043	126960	4656539317	-53.09	-53.28	72330032000	5669	1125000	3254187	-65658960000	1827	3254586	72330032000	1125000	-49	3254187	9886286490	-52.05	0.0907
AQ11	C	11	AQ	2	3	1440	10:04:01	10.0669	10	39.142	10:09:55	10.1653	10	37.293	AQ11C	196	0.545174	326.891	327.436	5210	3666	-80924.0	-75.48	5812500	9375000	6187500	-5098	142907	5163274047	-52.30	-52.38	66658164000	5529	9937500	3269787	-75309008000	0.982	3269744	75309008000	9937500	-47.39	3269787	10235671919	-55.01	0.1618
AQ11	C	11	AQ	2	3	1440	10:04:01	10.0669	10	39.142	10:09:55	10.1653	10	37.293	AQ11C	197	0.285333	327.675	327.96	3660	3287	11990.6	-86.21	2625000	9000000	1312500	-18652	150747	1451789042	-63.03	-63.40	36196060000	5303	1125000	3278853	-42417612000	1529	3277206	42417612000	1125000	-59.4	3278853	11874345329	-68.85	0.7358
AQ11	C	11	AQ	2	3	1440	10:04:01	10.0669	10	39.142	10:09:55	10.1653	10	37.293	AQ11C	198	1.03467	328.232	329.267	5640	4663	-72114.1	-64.20	3937500	9375000	7500000	8966	156320	19167743894	-41.02	-40.99	169453904000	5499	6000000	3291760	-120027064000	1705	3292344	169453904000	6000000	-40.86	3284160	20651541108	-40.84	0.1778
AQ11	C	11	AQ	2	3	1440	10:04:01	10.0669	10	39.142	10:09:55	10.1653	10	37.293	AQ11C	199	0.936	329.437	330.373	4333	3979	45104.8	-45.46	3750000	8437500	4312500	27264	168373	165386015046	-22.28	-22.27	782430400000	5373	3750000	3301200	-930426560000	2862	3302737	930426560000	3750000	-19.7	3301200	165632658684	-22.56	0.7293
AQ11	C	11	AQ	2	3	1440	10:04:01	10.0669	10	39.142	10:09:55	10.1653	10	37.293	AQ11C	200	1.04267	330.547	331.589	4823	4018	-1269856.1	-33.32	3187500	6937500	6375000	39880	179467	669128827135	-10.14	-10.13	2147483648000	4831	6562500	3312373	-2147483648000	3246	3309636	2147483648000	6562500	-12.01	3305920	669617899810	-9.95	0.0435
AQ11	C	11	AQ	2	3	1440	10:04:01	10.0669	10	39.142	10:09:55	10.1653	10	37.293	AQ11C	201	1.88267	331.803	333.685	4553	3858	38212.0	-43.33	3187500	6750000	3937500	32420	192027	211262325432	-20.15	-20.14	1599162880000	5184	6375000	3333173	-930221888000	3406	3332831	1599162880000	6375000	-21.32	3324160	211372735178	-17.39	0.3248
AQ11	C	11	AQ	2	3	1440	10:04:01	10.0669	10	39.142	10:09:55	10.1653	10	37.293	AQ11C	202	1.68533	333.979	335.664	4784	3815	28491553.2	-35.76	3187500	6750000	6750000	39517	213787	504500109648	-12.58	-12.58	2147483648000	4818	7125000	3354293	-2147483648000	3023	3351678	2147483648000	7125000	-9.46	3345467	513869682241	-10.31	0.3370
AQ11	C	11	AQ	2	3	1440	10:04:01	10.0669	10	39.142	10:09:55	10.1653	10	37.293	AQ11C	203	0.562667	335.787	336.349	4434	4113	22361018.7	-42.45	3375000	6375000	3750000	28080	231867	233707987219	-19.27	-19.27	1732493440000	5456	3750000	3360187	-1073585664000	2961	3360063	1732493440000	3750000	-18.52	3357867	235862037285	-21.76	0.0000
AQ11	C	11	AQ	2	3	1440	10:04:01	10.0669	10	39.142	10:09:55	10.1653	10	37.293	AQ11C	204	0.533333	336.608	337.141	4586	4272	200666.6	-59.89	3562500	6750000	3562500	10408	240080	32374608305	-36.71	-36.43	287048064000	5247	3375000	3367520	-253968592000	2203	3367909	287048064000	3375000	-31.43	3367520	36433647660	-39.16	0.2700
AQ11	C	11	AQ	2	3	1440	10:04:01	10.0669	10	39.142	10:09:55	10.1653	10	37.293	AQ11C	205	0.362667	339.309	339.672	4900	3890	8297.7	-67.98	3187500	11625000	2812500	0.653	267093	12209801069	-44.80	-44.90	74063128000	5422	1125000	3395787	-91944976000	1482	3394587	91944976000	1125000	-45.63	3395227	19299561338	-49.31	0.5882
AQ11	C	11	AQ	2	3	1440	10:04:01	10.0669	10	39.142	10:09:55	10.1653	10	37.293	AQ11C	206	1.30133	339.763	341.064	5423	3994	-20677.5	-65.09	4500000	8812500	4875000	9063	271627	17105850214	-41.91	-41.98	187443904000	5345	7687500	3407813	-169634656000	1584	3409185	187443904000	7687500	-38.49	3407813	21136068740	-40.83	0.7828
AQ11	C	11	AQ	2	3	1440	10:04:01	10.0669	10	39.142	10:09:55	10.1653	10	37.293	AQ11C	207	0.298667	341.299	341.597	4521	3606	-26122.1	-66.77	1312500	7875000	3000000	1025	286987	14064884684	-43.59	-43.68	100745888000	4777	2812500	3413787	-147144496000	1576	3414028	147144496000	2812500	-38.13	3413787	17720658776	-48.92	0.2679
AQ11	C	11	AQ	2	3	1440	10:04:01	10.0669	10	39.142	10:09:55	10.1653	10	37.293	AQ11C	208	0.824	341.645	342.469	5293	4105	-80305.8	-71.31	5250000	9000000	5625000	0.854	290453	8336796990	-48.13	-48.22	108114840000	5493	8062500	3424533	-109126816000	1670	3418085	109126816000	8062500	-43.65	3417867	17409296055	-49.06	0.1688
AQ11	C	11	AQ	2	3	1440	10:04:01	10.0669	10	39.142	10:09:55	10.1653	10	37.293	AQ11C	209	0.304	342.499	342.803	5061	4538	-125655.9	-65.69	3937500	7500000	5437500	2182	298987	16076759612	-42.51	-42.51	142013536000	5550	7687500	3427120	-119531992000	3399	3426724	142013536000	7687500	-40.52	3427120	17464685402	-47.69	0.7018
AQ11	C	11	AQ	2	3	1440	10:04:01	10.0669	10	39.142	10:09:55	10.1653	10	37.293	AQ11C	210	1.00647	343.159	344.165	5100	3752	-991.8	-61.76	3937500	6750000	4312500	11279	305589	25450300603	-38.58	-38.52	332428928000	5222	3937500	3440827	-221099072000	1102	3440674	332428928000	3937500	-33.75	3433227	28957590191	-38.50	0.1618
AQ11	C	11	AQ	2	3	1440	10:04:01	10.0669	10	39.142	10:09:55	10.1653	10	37.293	AQ11C	211	0.234667	349.56	349.795	3915	3624	171257.2	-88.02	3187500	6562500	1312500	-21315	369600	1168680846	-64.84	-65.28	36077988000	5188	1125000	3495813	-29800876000	1157	3496470	36077988000	1125000	-57.44	3495813	10467524352	-71.58	0.0805
AQ13	A	13	AQ	2	3	1570	10:25:05	10.4181	10	29.581	10:35:47	10.5964	10	42.326	AQ13A	212	0.205333	351.072	351.277	4718	4262	-52309.6	-75.19	6000000	9375000	4500000	-9062	11720	5132669537	-52.01	-52.43	77094440000	5821	1125000	3511173	-98577776000	1404	3511163	98577776000	1125000	-46.76	3511173	17395018418	-59.31	0.2105
AQ13	A	13	AQ	2	3	1570	10:25:05	10.4181	10	29.581	10:35:47	10.5964	10	42.326	AQ13A	213	0.378667	351.701	352.08	4982	3948	45912.6	-71.15	4500000	11437500	6562500	-2334	18013	8616992175	-47.97	-47.93	31818870000	5105	6562500	3518347	-34925520000	2419	3518651	34925520000	6562500	-47.7	3519520	9221206235	-52.15	0.6620
AQ13	A	13	AQ	2	3	1570	10:25:05	10.4181	10	29.581	10:35:47	10.5964	10	42.326	AQ13A	214	0.48	352.291	352.771	5659	4111	-6906.4	-69.95	3562500	11437500	5625000	-0.113	23907	9758691046	-46.77	-46.85	237506784000	5619	6187500	3526240	-191057776000	1357	3526250	237506784000	6187500	-37.35	3526240	14672324653	-50.04	0.6944
AQ13	A	13	AQ	2	3	1570	10:25:05	10.4181	10	29.581	10:35:47	10.5964	10	42.326	AQ13A	215	0.354667	352.8	353.155	5824	4314	27722.7	-63.81	5250000	10875000	5812500	4720	29000	19846500596	-40.63	-40.68	295554080000	5630	6000000	3528853	-252334816000	1750	3529396	295554080000	6000000	-37.32	3530373	26647643216	-45.19	0.6692
AQ13	A	13	AQ	2	3	1570	10:25:05	10.4181	10	29.581	10:35:47	10.5964	10	42.326	AQ13A	216	0.32	353.256	353.576	5710	4831	6631.5	-66.10	5062500	10875000	4687500	1994	33560	15656085099	-42.92	-42.74	270388128000	5639	3937500	3534187	-348028832000	3300	3532821	348028832000	3937500	-36.47	3534187	19718897445	-47.69	0.5083
AQ13	A	13	AQ	2	3	1570	10:25:05	10.4181	10	29.581	10:35:47	10.5964	10	42.326	AQ13A	217	0.312	353.613	353.925	5558	4083	-29346.6	-68.16	4125000	9562500	4500000	-0.176	37133	12041559410	-44.98	-45.02	280963392000	5448	6000000	3537733	-328393856000	1523	3537740	328393856000	6000000	-38.84	3537733	14138331234	-50.08	0.5128
AQ13	A	13	AQ	2	3	1570	10:25:05	10.4181	10	29.581	10:35:47	10.5964	10	42.326	AQ13A	218	0.896	354.987	355.883	5664	4307	-8969.9	-66.80	4312500	10500000	4312500	5743	50867	14145918735	-43.62	-43.63	265392208000	5680	4687500	3557307	-381465856000	1684	3557296	381465856000	4687500	-35.23	3550640	17451554588	-44.10	0.0863
AQ13	A	13	AQ	2	3	1570	10:25:05	10.4181	10	29.581	10:35:47	10.5964	10	42.326	AQ13A	219	0.405333	356.061	356.467	5339	3830	55941.9	-67.37	4687500	9562500	3750000	1737	61613	13270387038	-44.19	-44.18	357905792000	5487	1875000	3563067	-232449280000	1178	3563056	357905792000	1875000	-36.12	3563067	15389054168	-48.10	0.6053
AQ13	A	13	AQ	2	3	1570	10:25:05	10.4181	10	29.581	10:35:47	10.5964	10	42.326	AQ13A	220	0.234667	363.555	363.789	4991	3567	-10886.2	-89.71	2812500	7875000	4687500	-22956	136547	1004289033	-66.53	-66.60	36440504000	5334	6562500	3635813	-34886048000	1361	3637375	36440504000	6562500	-65.26	3635813	11154199229	-72.90	0.1136
AQ13	A	13	AQ	2	3	1570	10:25:05	10.4181	10	29.581	10:35:47	10.5964	10	42.326	AQ13A	221	0.234667	364.931	365.165	5470	4753	15426.9	-61.85	3000000	9375000	8062500	4906	150307	25372324124	-38.67	-38.55	177137696000	5731	7125000	3649653	-171536352000	3175	3650173	177137696000	7125000	-38.52	3649653	26202478814	-44.85	0.1477
AQ13	A	13	AQ	2	3	1570	10:25:05	10.4181	10	29.581	10:35:47	10.5964	10	42.326	AQ13A	222	0.370667	365.267	365.637	4516	3916	-49306.0	-75.78	750000	8812500	3750000	-7060	153667	5056522212	-52.60	-52.56	39384280000	5590	3562500	3655173	-36741176000	1499	3652866	39384280000	3562500	-46.34	3655173	6317852530	-56.87	0.6763
AQ13	A	13	AQ	2	3	1570	10:25:05	10.4181	10	29.581	10:35:47	10.5964	10	42.326	AQ13A	223	0.341333	365.707	366.048	5337	4181	12228.9	-67.95	7125000	10125000	7875000	0.423	158067	12429170921	-44.76	-44.75	80320920000	5916	10500000	3660133	-78743640000	1769	3660140	80320920000	10500000	-42.73	3660133	13388832676	-49.42	0.8984
AQ13	A	13	AQ	2	3	1570	10:25:05	10.4181	10	29.581	10:35:47	10.5964	10	42.326	AQ13A	224	0.530667	366.493	367.024	5174	4316	15231.9	-59.18	4687500	9187500	7312500	11098	165933	34170439770	-36.00	-35.97	224427408000	5530	6937500	3665573	-179895744000	2575	3667643	224427408000	6937500	-32.67	3665280	34651145481	-38.72	0.0653
AQ13	A	13	AQ	2	3	1570	10:25:05	10.4181	10	29.581	10:35:47	10.5964	10	42.326	AQ13A	225	0.357333	367.139	367.496	5409	4767	19193.5	-67.21	2812500	9937500	8625000	1360	172387	13538812696	-44.03	-44.01	103569088000	5619	8437500	3672853	-92998440000	2965	3672868	103569088000	8437500	-44.26	3671813	14451568937	-48.48	0.1194
AQ13	A	13	AQ	2	3	1570	10:25:05	10.4181	10	29.581	10:35:47	10.5964	10	42.326	AQ13A	226	0.530667	367.573	368.104	5060	4276	-3890.4	-64.22	3375000	9937500	7312500	6054	176733	19024610245	-41.04	-41.05	149423136000	6004	7312500	3677893	-131427920000	2727	3677880	149423136000	7312500	-37.87	3676507	19464057520	-43.80	0.1457
AQ13	A	13	AQ	2	3	1570	10:25:05	10.4181	10	29.581	10:35:47	10.5964	10	42.326	AQ13A	227	1.97333	368.429	370.403	5170	4242	-46655.6	-74.75	7500000	12187500	6750000	1213	185293	5636695396	-51.57	-51.62	57201264000	4985	6750000	3700747	-73975840000	2905	3701290	73975840000	6750000	-49.96	3697600	9437560156	-48.67	0.6743
AQ13	A	13	AQ	2	3	1570	10:25:05	10.4181	10	29.581	10:35:47	10.5964	10	42.326	AQ13A	228	0.464	370.635	371.099	3847	3064	-6830.6	-80.58	6000000	9562500	1312500	-10890	207347	2751683994	-57.40	-57.85	30777104000	4939	1125000	3706480	-43235592000	1189	3706924	43235592000	1125000	-51.83	3706480	9975617782	-61.18	0.0287
AQ13	A	13	AQ	2	3	1570	10:25:05	10.4181	10	29.581	10:35:47	10.5964	10	42.326	AQ13A	229	1.92267	376.805	378.728	4998	4226	-27690.4	-62.63	3562500	6937500	7125000	13218	269053	23212514391	-39.45	-39.32	604895488000	5492	7500000	3784640	-438954624000	2879	3784450	604895488000	7500000	-30.13	3773013	24297274379	-36.49	0.2580
AQ13	C	13	AQ	2	3	1570	10:25:05	10.4181	10	29.581	10:35:47	10.5964	10	42.326	AQ13C	230	0.365333	382.677	383.043	5649	4561	-6189.2	-65.15	3937500	10875000	5812500	3512	31773	17029307159	-41.97	-42.01	272944512000	5575	6187500	3829147	-261875728000	3095	3828198	272944512000	6187500	-33.75	3827333	20047264689	-46.39	0.1533
AQ13	C	13	AQ	2	3	1570	10:25:05	10.4181	10	29.581	10:35:47	10.5964	10	42.326	AQ13C	231	0.424	383.091	383.515	5861	4935	28873.0	-61.62	5250000	11062500	5437500	7680	35907	25833053119	-38.44	-38.40	327807104000	5567	4125000	3833787	-400097184000	3758	3832870	400097184000	4125000	-32.5	3833787	29619687927	-42.12	0.6792
AQ13	C	13	AQ	2	3	1570	10:25:05	10.4181	10	29.581	10:35:47	10.5964	10	42.326	AQ13C	232	0.517333	385.912	386.429	5788	4187	22007.8	-63.45	3937500	10687500	6937500	6710	64120	20850907254	-40.27	-40.26	246928720000	5875	7500000	3863653	-287526912000	1819	3860147	287526912000	7500000	-38.27	3860880	22509884426	-43.12	0.3402
AQ13	C	13	AQ	2	3	1570	10:25:05	10.4181	10	29.581	10:35:47	10.5964	10	42.326	AQ13C	233	0.264	387.699	387.963	5483	4443	71644.1	-64.93	5437500	10125000	4312500	2293	81987	17633510999	-41.75	-41.71	345474880000	5429	1875000	3877067	-349232864000	3431	3877072	349232864000	1875000	-35.41	3877067	20091383647	-47.50	0.0204
AQ13	C	13	AQ	2	3	1570	10:25:05	10.4181	10	29.581	10:35:47	10.5964	10	42.326	AQ13C	234	0.304	388.691	388.995	5522	4505	-14171.4	-78.85	5062500	11625000	6750000	-10984	91907	3505778518	-55.67	-55.74	28716762000	5422	2812500	3887307	-30981832000	2787	3888766	30981832000	2812500	-55.06	3888053	4637358075	-60.91	0.3772
AQ13	C	13	AQ	2	3	1570	10:25:05	10.4181	10	29.581	10:35:47	10.5964	10	42.326	AQ13C	235	0.381333	389.549	389.931	3627	3221	-311.6	-79.60	2812500	6750000	1312500	-10755	100493	3030285933	-56.42	-57.01	40572984000	5532	1125000	3896267	-53358588000	0.891	3895862	53358588000	1125000	-49.7	3896267	8667843328	-61.20	0.2028
AQ13	C	13	AQ	2	3	1570	10:25:05	10.4181	10	29.581	10:35:47	10.5964	10	42.326	AQ13C	236	0.306667	390.011	390.317	4157	4187	-16898.3	-93.44	5812500	10125000	1312500	-25537	105107	619225043	-70.26	-70.80	13530085000	5950	1125000	3902533	-15908159000	1173	3902531	15908159000	1125000	-62.91	3902133	3222982160	-75.93	0.6609
AQ13	C	13	AQ	2	3	1570	10:25:05	10.4181	10	29.581	10:35:47	10.5964	10	42.326	AQ13C	237	0.258667	392.997	393.256	5148	3501	96275.6	-88.96	3000000	9000000	5625000	-21787	134973	1094548615	-65.78	-65.85	30926300000	5257	8437500	3930373	-29060688000	0.812	3931747	30926300000	8437500	-64.97	3930373	8571105229	-71.73	0.1546
AQ13	C	13	AQ	2	3	1570	10:25:05	10.4181	10	29.581	10:35:47	10.5964	10	42.326	AQ13C	238	0.277333	393.421	393.699	3548	3355	53213.0	-97.56	1125000	5625000	1312500	-30090	139213	398274212	-74.38	-74.63	58165296000	5596	1125000	3935787	-58768164000	1350	3935985	58768164000	1125000	-68.8	3935787	17989456881	-80.20	0.5673
AQ13	C	13	AQ	2	3	1570	10:25:05	10.4181	10	29.581	10:35:47	10.5964	10	42.326	AQ13C	239	0.218667	393.837	394.056	4451	3648	46614.2	-95.81	5250000	7687500	1687500	-29360	143373	493304149	-72.63	-72.78	10819418000	5170	1500000	3940373	-12324590000	1820	3938937	12324590000	1500000	-69.68	3938773	3383211302	-79.38	0.1829
AQ13	C	13	AQ	2	3	1570	10:25:05	10.4181	10	29.581	10:35:47	10.5964	10	42.326	AQ13C	240	0.344	394.227	394.571	4284	3167	-5489.6	-88.66	3187500	7500000	3375000	-20256	147267	1134524735	-65.48	-65.54	10922568000	4981	3000000	3944507	-9951531000	0.968	3943722	10922568000	3000000	-59.47	3943413	3025633814	-70.18	0.3333
AQ13	C	13	AQ	2	3	1570	10:25:05	10.4181	10	29.581	10:35:47	10.5964	10	42.326	AQ13C	241	0.376	394.701	395.077	3848	2698	-22405.3	-94.48	937500	7312500	1687500	-25696	152013	565398791	-71.30	-71.59	12929325000	5487	1687500	3949920	-10972827000	0.976	3948353	12929325000	1687500	-64.93	3949920	3713514955	-75.84	0.7730
AQ13	C	13	AQ	2	3	1570	10:25:05	10.4181	10	29.581	10:35:47	10.5964	10	42.326	AQ13C	242	0.205333	395.291	395.496	4970	3386	-18590.2	-92.98	6562500	8625000	5812500	-26796	157907	683090097	-69.80	-69.95	6567668000	5270	5812500	3954373	-6876375000	1401	3953728	6876375000	5812500	-68.59	3954373	1935516747	-76.82	0.7143
AQ13	C	13	AQ	2	3	1570	10:25:05	10.4181	10	29.581	10:35:47	10.5964	10	42.326	AQ13C	243	0.437333	395.909	396.347	4131	3499	-14811.1	-85.57	1500000	3562500	2250000	-16157	164093	1624856616	-62.39	-62.42	19041288000	5086	2250000	3962053	-14398892000	1352	3962059	19041288000	2250000	-51.91	3962053	3323542849	-66.01	0.6748
AQ13	C	13	AQ	2	3	1570	10:25:05	10.4181	10	29.581	10:35:47	10.5964	10	42.326	AQ13C	244	0.293333	397.144	397.437	2346	3438	-12193.4	-91.95	187500	2437500	1875000	-24233	176440	783874304	-68.77	-68.75	11061160000	5699	1875000	3973707	-11607378000	1561	3972885	11607378000	1875000	-58.08	3973707	3740070192	-74.08	0.7727
AQ13	C	13	AQ	2	3	1570	10:25:05	10.4181	10	29.581	10:35:47	10.5964	10	42.326	AQ13C	245	0.456	397.771	398.227	4254	3750	-12970.5	-99.30	2625000	9375000	1500000	-29679	182707	325777494	-76.12	-76.38	13572125000	5557	1125000	3978827	-14772953000	1459	3979608	14772953000	1125000	-72.7	3978827	3813910034	-79.79	0.2456
AQ13	C	13	AQ	2	3	1570	10:25:05	10.4181	10	29.581	10:35:47	10.5964	10	42.326	AQ13C	246	1.336	403.845	405.181	3808	4233	12544.0	-49.79	1500000	7125000	3937500	24478	243453	100379494688	-26.61	-26.61	1388074240000	5785	3750000	4050293	-981358016000	2055	4050298	1388074240000	3750000	-16.03	4044107	100681087429	-25.35	0.4232
AQ13	C	13	AQ	2	3	1570	10:25:05	10.4181	10	29.581	10:35:47	10.5964	10	42.326	AQ13C	247	0.482667	405.299	405.781	4396	3871	-1344.5	-40.17	3375000	4875000	4312500	29693	257987	304859446793	-16.99	-16.96	2147483648000	5620	3937500	4055867	-1654471040000	2560	4054170	2147483648000	3937500	-12.04	4055867	305306805341	-20.12	0.5967
AQ13	C	13	AQ	2	3	1570	10:25:05	10.4181	10	29.581	10:35:47	10.5964	10	42.326	AQ13C	248	0.429333	405.88	406.309	4280	3762	-9846.1	-40.09	3375000	4500000	4312500	29265	263800	307764143239	-16.91	-16.87	2093023360000	4910	3937500	4059947	-1858910592000	2716	4059959	2093023360000	3937500	-14.16	4059947	307849911126	-20.55	0.2671
AQ13	C	13	AQ	2	3	1570	10:25:05	10.4181	10	29.581	10:35:47	10.5964	10	42.326	AQ13C	249	0.456	406.397	406.853	5209	4826	-8779.8	-62.96	3750000	7312500	5437500	6637	268973	22144911593	-39.78	-39.73	204879808000	5625	4312500	4064960	-178874528000	2589	4065030	204879808000	4312500	-38.32	4064960	22798422996	-43.14	0.2118
AQ13	C	13	AQ	2	3	1570	10:25:05	10.4181	10	29.581	10:35:47	10.5964	10	42.326	AQ13C	250	0.250667	407.208	407.459	5105	4622	83717.9	-65.31	3750000	8062500	7125000	1733	277080	17168031571	-42.13	-41.94	260650608000	5643	7312500	4072960	-200343744000	2446	4072968	260650608000	7312500	-37.58	4072960	17955381019	-47.95	0.3511
AQ13	C	13	AQ	2	3	1570	10:25:05	10.4181	10	29.581	10:35:47	10.5964	10	42.326	AQ13C	251	0.474667	407.68	408.155	5515	4848	-8009.2	-69.94	6375000	9562500	5250000	-0.146	281800	9872331656	-46.76	-46.75	107067488000	5510	4312500	4077653	-128231224000	3200	4077508	128231224000	4312500	-40.08	4077653	11114345960	-49.99	0.1798
AQ13	C	13	AQ	2	3	1570	10:25:05	10.4181	10	29.581	10:35:47	10.5964	10	42.326	AQ13C	252	0.594667	408.504	409.099	4553	3963	-112217.9	-40.75	3375000	5250000	4687500	30015	290040	283243989490	-17.57	-17.60	2147483648000	5187	3937500	4088453	-2018360192000	1963	4088475	2147483648000	3937500	-14.19	4088453	283469677450	-19.85	0.5740
AQ13	C	13	AQ	2	3	1570	10:25:05	10.4181	10	29.581	10:35:47	10.5964	10	42.326	AQ13C	253	0.517333	409.413	409.931	3952	3216	2178.2	-70.58	937500	4312500	4312500	-0.418	299133	9168043442	-47.40	-47.39	115833808000	5360	4687500	4094933	-111997296000	1045	4094935	115833808000	4687500	-40.71	4094933	13389839445	-50.26	0.1546
AQ13	C	13	AQ	2	3	1570	10:25:05	10.4181	10	29.581	10:35:47	10.5964	10	42.326	AQ13C	254	0.605333	409.965	410.571	4895	3940	-1386.0	-83.46	6750000	10687500	4875000	-12616	304653	2027243551	-60.28	-60.50	42055300000	5356	1125000	4101573	-42706884000	1465	4103380	42706884000	1125000	-60.07	4101573	10892359506	-62.68	0.3172
AQ13	C	13	AQ	2	3	1570	10:25:05	10.4181	10	29.581	10:35:47	10.5964	10	42.326	AQ13C	255	0.421333	410.803	411.224	2996	2692	61662.8	-80.80	1500000	7687500	1125000	-11527	313027	2610395119	-57.62	-58.30	46274180000	4839	1125000	4108507	-55855744000	0.768	4108500	55855744000	1125000	-48.38	4108507	14485697498	-62.06	0.1139
AQ13	C	13	AQ	2	3	1570	10:25:05	10.4181	10	29.581	10:35:47	10.5964	10	42.326	AQ13C	256	1.46667	411.499	412.965	5333	4244	-19614.4	-80.96	5437500	10500000	6750000	-6288	319987	2735548872	-57.78	-57.90	20422224000	5609	1125000	4115200	-35873008000	2339	4115694	35873008000	1125000	-55.25	4116267	4739206374	-56.23	0.0873
AQ13	C	13	AQ	2	3	1570	10:25:05	10.4181	10	29.581	10:35:47	10.5964	10	42.326	AQ13C	257	0.352	414.413	414.765	3456	3162	5684.7	-80.83	2625000	7687500	1312500	-12329	349133	2679573588	-57.65	-58.08	44272664000	5109	1125000	4144773	-50143868000	1066	4147149	50143868000	1125000	-52.63	4144773	12037125736	-62.61	0.1818
AQ13	C	13	AQ	2	3	1570	10:25:05	10.4181	10	29.581	10:35:47	10.5964	10	42.326	AQ13C	258	1.584	415.16	416.744	5414	4381	-45783.7	-78.69	4875000	10500000	7875000	-3683	356600	3570085671	-55.51	-55.59	39074552000	5242	3937500	4166480	-45031992000	2179	4151822	45031992000	3937500	-54.5	4155653	4965843497	-53.59	0.2559
AQ13	C	13	AQ	2	3	1570	10:25:05	10.4181	10	29.581	10:35:47	10.5964	10	42.326	AQ13C	259	1.91733	417.248	419.165	5256	3402	-25906.9	-76.91	6562500	10312500	5812500	-1075	377480	4328542727	-53.73	-53.91	81362720000	5689	3187500	4188347	-76713056000	1963	4188330	81362720000	3187500	-44.52	4173227	9125474665	-51.08	0.0389
AQ13	C	13	AQ	2	3	1570	10:25:05	10.4181	10	29.581	10:35:47	10.5964	10	42.326	AQ13C	260	0.237333	419.243	419.48	5544	4079	-20787.0	-61.52	4687500	9562500	3750000	5288	397427	25695597998	-38.34	-38.44	428670304000	5123	1875000	4193680	-326310400000	2154	4193654	428670304000	1875000	-34.47	4193680	27615822758	-44.69	0.5281
AQ13	C	13	AQ	2	3	1570	10:25:05	10.4181	10	29.581	10:35:47	10.5964	10	42.326	AQ13C	261	0.357333	419.645	420.003	5010	3909	-141727.0	-67.71	5812500	10500000	6562500	0.859	401453	12783486634	-44.53	-44.51	87505416000	5623	6562500	4198400	-111635072000	2264	4199117	111635072000	6562500	-41.23	4199253	14019966804	-48.97	0.7836
AR02	A	02	AR	2	3	2465	11:10:52	11.1811	11	37.289	11:41:40	11.6944	11	51.905	AR02A	262	0.245333	422.043	422.288	4890	3555	-1796.9	-66.92	4500000	9937500	6937500	0.031	0.2427	14034021400	-43.74	-43.69	73596160000	5227	6562500	4222080	-97739472000	1162	4222181	97739472000	6562500	-43.1	4220907	20275952569	-49.80	0.1957
AR02	A	02	AR	2	3	2465	11:10:52	11.1811	11	37.289	11:41:40	11.6944	11	51.905	AR02A	263	0.264	422.493	422.757	5004	3902	103464.4	-55.36	4875000	8437500	4500000	11904	0.6933	53177423674	-32.18	-32.12	299803424000	5777	2625000	4225813	-309808064000	2324	4225867	309808064000	2625000	-30.89	4225787	54500313843	-37.91	0.3232
AR02	A	02	AR	2	3	2465	11:10:52	11.1811	11	37.289	11:41:40	11.6944	11	51.905	AR02A	264	0.237333	422.845	423.083	5209	4190	-43620.4	-66.80	3562500	11250000	7875000	0.010	10453	14078135643	-43.61	-43.67	83002112000	5441	7875000	4229627	-90156160000	1966	4229611	90156160000	7875000	-42.05	4229627	18131508674	-49.91	0.4944
AR02	A	02	AR	2	3	2465	11:10:52	11.1811	11	37.289	11:41:40	11.6944	11	51.905	AR02A	265	0.282667	423.232	423.515	3899	4047	7094.0	-42.41	3375000	8812500	3000000	25149	14320	236453323693	-19.23	-19.16	1444621696000	5474	2812500	4233093	-1020721856000	2673	4233588	1444621696000	2812500	-17.2	4232507	236789212307	-24.65	0.0660
AR02	A	02	AR	2	3	2465	11:10:52	11.1811	11	37.289	11:41:40	11.6944	11	51.905	AR02A	266	0.346667	423.664	424.011	4660	4407	48065.5	-48.76	7125000	8625000	4875000	19672	18640	113108660339	-25.58	-25.57	720842176000	5246	3187500	4238267	-671008768000	2906	4238153	720842176000	3187500	-23.96	4239067	113749403193	-30.17	0.7000
AR02	A	02	AR	2	3	2465	11:10:52	11.1811	11	37.289	11:41:40	11.6944	11	51.905	AR02A	267	0.333333	424.179	424.512	5561	4450	16607.7	-66.73	4500000	10312500	3562500	1534	23787	14342192017	-43.55	-43.51	199154352000	5792	1312500	4244667	-219344960000	2590	4243639	219344960000	1312500	-39.41	4244667	19825695516	-48.28	0.8640
AR02	A	02	AR	2	3	2465	11:10:52	11.1811	11	37.289	11:41:40	11.6944	11	51.905	AR02A	268	0.2	424.579	424.779	5366	4287	7255.1	-63.96	3187500	9937500	3937500	2111	27787	19382216932	-40.78	-40.89	248397888000	5207	3375000	4246373	-290763712000	1573	4246372	290763712000	3375000	-34.93	4246107	24821447579	-47.88	0.1600
AR02	A	02	AR	2	3	2465	11:10:52	11.1811	11	37.289	11:41:40	11.6944	11	51.905	AR02A	269	0.482667	424.976	425.459	5401	4228	-276.3	-65.60	3750000	12375000	3375000	4264	31760	16384792119	-42.42	-42.35	244251616000	5644	2437500	4249840	-222357680000	2492	4249802	244251616000	2437500	-36.97	4249840	18782940643	-45.51	0.0166
AR02	A	02	AR	2	3	2465	11:10:52	11.1811	11	37.289	11:41:40	11.6944	11	51.905	AR02A	270	0.229333	426.557	426.787	3173	3882	56262.2	-79.42	1875000	6750000	1312500	-12757	47573	3082431560	-56.23	-56.86	59997064000	5595	1125000	4265840	-49061628000	0.830	4265998	59997064000	1125000	-46.75	4265840	13881267040	-63.26	0.1163
AR02	A	02	AR	2	3	2465	11:10:52	11.1811	11	37.289	11:41:40	11.6944	11	51.905	AR02A	271	0.429333	427.016	427.445	5141	4118	-14405.8	-60.95	5062500	9937500	7687500	8404	52160	27702068876	-37.77	-37.79	211834784000	5697	7687500	4272293	-227203104000	1165	4272378	227203104000	7687500	-34.03	4273227	29977137303	-41.46	0.7143
AR02	A	02	AR	2	3	2465	11:10:52	11.1811	11	37.289	11:41:40	11.6944	11	51.905	AR02A	272	0.498667	427.581	428.08	5246	4201	-43194.2	-56.26	7125000	11062500	3937500	13748	57813	47837052926	-33.08	-33.04	499195616000	5596	3187500	4276720	-401866144000	1987	4276436	499195616000	3187500	-31.57	4276267	50550285409	-36.07	0.0909
AR02	A	02	AR	2	3	2465	11:10:52	11.1811	11	37.289	11:41:40	11.6944	11	51.905	AR02A	273	1.39733	428.213	429.611	4317	3664	-63558.3	-40.21	937500	7312500	3375000	34259	64133	302798676540	-17.03	-17.02	1933898496000	3433	3750000	4284000	-1796949376000	2170	4287554	1933898496000	3750000	-13.84	4284427	303024612399	-15.56	0.1641
AR02	A	02	AR	2	3	2465	11:10:52	11.1811	11	37.289	11:41:40	11.6944	11	51.905	AR02A	274	0.482667	429.64	430.123	5217	4479	76506.4	-59.37	3000000	6375000	5250000	10490	78400	32859340562	-36.19	-36.31	335998112000	5340	3000000	4296827	-261165632000	2936	4296732	335998112000	3000000	-31.2	4296827	34806714197	-39.47	0.0884
AR02	A	02	AR	2	3	2465	11:10:52	11.1811	11	37.289	11:41:40	11.6944	11	51.905	AR02A	275	0.229333	430.307	430.536	3899	4492	100877.6	-78.26	2625000	7687500	1312500	-11606	85067	3574816118	-55.08	-55.57	60344016000	5740	1125000	4303147	-55871644000	1789	4303396	60344016000	1125000	-47.05	4303147	13254350717	-61.97	0.0349
AR02	A	02	AR	2	3	2465	11:10:52	11.1811	11	37.289	11:41:40	11.6944	11	51.905	AR02A	276	1.192	430.944	432.136	5348	4402	1533.9	-68.76	5250000	10875000	6937500	5013	91440	11240765229	-45.58	-45.62	70877248000	5498	2812500	4318267	-93223160000	0.814	4320024	93223160000	2812500	-45.39	4318267	13349515155	-44.86	0.7405
AR02	A	02	AR	2	3	2465	11:10:52	11.1811	11	37.289	11:41:40	11.6944	11	51.905	AR02A	277	0.429473	432.741	433.171	3018	3090	-6671.1	-77.49	1875000	7125000	1125000	-8133	109413	3797535749	-54.31	-55.05	47014088000	5557	1125000	4328640	-55273408000	0.798	4327657	55273408000	1125000	-46.9	4328640	8476306122	-58.72	0.2857
AR02	A	02	AR	2	3	2465	11:10:52	11.1811	11	37.289	11:41:40	11.6944	11	51.905	AR02A	278	1.224	433.819	435.043	5048	3954	-20600.2	-71.91	4875000	8062500	6000000	1976	120187	7689243197	-48.73	-48.92	47549660000	5357	1125000	4338453	-55835348000	0.808	4346987	55835348000	1125000	-44.86	4348773	9489719874	-48.04	0.8649
AR02	A	02	AR	2	3	2465	11:10:52	11.1811	11	37.289	11:41:40	11.6944	11	51.905	AR02A	279	0.264	435.192	435.456	3625	3065	12344.1	-73.19	1875000	7125000	1500000	-5923	133920	6470414073	-50.01	-50.42	53718168000	5262	1125000	4352160	-65538836000	1436	4352346	65538836000	1125000	-46.95	4352160	11947104221	-56.20	0.0909
AR02	A	02	AR	2	3	2465	11:10:52	11.1811	11	37.289	11:41:40	11.6944	11	51.905	AR02A	280	0.6	435.747	436.347	5329	4400	-27815.1	-70.49	5062500	10125000	6375000	0.290	139467	9126449638	-47.31	-47.43	55983576000	5398	1125000	4357573	-66038532000	1420	4359148	66038532000	1125000	-46.99	4358213	10449290590	-49.65	0.1205
AR02	A	02	AR	2	3	2465	11:10:52	11.1811	11	37.289	11:41:40	11.6944	11	51.905	AR02A	281	0.704	437.56	438.264	5571	4676	-12749.5	-68.70	3375000	9187500	6937500	2780	157600	11377844259	-45.52	-45.52	84804392000	5389	6375000	4381627	-74831544000	1358	4380185	84804392000	6375000	-47.73	4375787	12774245185	-47.04	0.0228
AR02	A	02	AR	2	3	2465	11:10:52	11.1811	11	37.289	11:41:40	11.6944	11	51.905	AR02A	282	0.458667	438.456	438.915	4536	3892	26888.3	-58.72	6000000	11437500	3375000	10925	166560	35955681986	-35.54	-35.52	171538720000	5251	3000000	4386480	-137242752000	0.926	4388738	171538720000	3000000	-36.14	4386480	37213296873	-38.91	0.4186
AR02	A	02	AR	2	3	2465	11:10:52	11.1811	11	37.289	11:41:40	11.6944	11	51.905	AR02A	283	0.698667	439.037	439.736	3580	4023	5482.6	-51.23	375000	8437500	3750000	20229	172373	85115091413	-28.05	-28.04	488131296000	5448	3562500	4394187	-475338272000	1860	4394313	488131296000	3562500	-21.77	4394187	86089870403	-29.60	0.5458
AR02	A	02	AR	2	3	2465	11:10:52	11.1811	11	37.289	11:41:40	11.6944	11	51.905	AR02A	284	0.4	439.907	440.307	4414	3906	65063.2	-41.61	3375000	7125000	4312500	27440	181067	258438395828	-18.43	-18.39	1417159168000	5537	6937500	4399867	-1261712896000	2848	4399594	1417159168000	6937500	-17.56	4402480	258678368592	-22.37	0.8533
AR02	A	02	AR	2	3	2465	11:10:52	11.1811	11	37.289	11:41:40	11.6944	11	51.905	AR02A	285	0.672	440.496	441.168	4897	4242	-232758.3	-35.97	3000000	7312500	3937500	35325	186960	493410849173	-12.79	-12.77	2147483648000	5170	3562500	4408747	-1987322624000	2814	4408757	2147483648000	3562500	-12.79	4408747	493588283003	-14.50	0.5635
AR02	A	02	AR	2	3	2465	11:10:52	11.1811	11	37.289	11:41:40	11.6944	11	51.905	AR02A	286	0.853333	441.224	442.077	4494	4438	-61460.8	-37.77	2812500	5437500	3187500	34562	194240	401173476715	-14.59	-14.57	2147483648000	5534	3000000	4413733	-2131054592000	2956	4414508	2147483648000	3000000	-12.31	4413733	401352269278	-15.26	0.1750
AR02	A	02	AR	2	3	2465	11:10:52	11.1811	11	37.289	11:41:40	11.6944	11	51.905	AR02A	287	1.33333	442.331	443.664	4735	4547	21429.8	-39.94	3000000	7875000	4125000	34317	205307	311932773480	-16.76	-16.76	2079158272000	5596	5812500	4429920	-1532986112000	3212	4425227	2079158272000	5812500	-17.15	4436027	312090126524	-15.51	0.9540
AR02	A	02	AR	2	3	2465	11:10:52	11.1811	11	37.289	11:41:40	11.6944	11	51.905	AR02A	288	1.344	443.829	445.173	5131	4464	25276.6	-44.20	1687500	7500000	6187500	30092	220293	190789023107	-21.02	-21.03	1303232256000	5371	6000000	4449653	-874329856000	2889	4447966	1303232256000	6000000	-20.99	4441227	190958499504	-19.74	0.2183
AR02	A	02	AR	2	3	2465	11:10:52	11.1811	11	37.289	11:41:40	11.6944	11	51.905	AR02A	289	0.232	445.499	445.731	4673	3923	656.4	-65.98	1875000	4125000	4875000	0.724	236987	15780589157	-42.80	-42.68	108491480000	4968	6000000	4455947	-120712304000	3008	4456061	120712304000	6000000	-40.08	4455947	18327921360	-49.02	0.4138
AR02	A	02	AR	2	3	2465	11:10:52	11.1811	11	37.289	11:41:40	11.6944	11	51.905	AR02A	290	1.06133	446.176	447.237	5561	4656	-10896.7	-64.29	3000000	9937500	9187500	8980	243760	18804623466	-41.11	-41.15	122520784000	5814	9375000	4468800	-140811584000	1918	4467952	140811584000	9375000	-43.06	4467200	20356535905	-40.89	0.5126
AR02	A	02	AR	2	3	2465	11:10:52	11.1811	11	37.289	11:41:40	11.6944	11	51.905	AR02A	291	0.258667	450.232	450.491	3933	3695	77747.4	-86.35	4875000	7500000	1500000	-19178	284320	1434954837	-63.17	-63.50	45834692000	5367	1125000	4502667	-39881200000	1275	4502701	45834692000	1125000	-57.92	4502667	10559321760	-69.37	0.1340
AR02	A	02	AR	2	3	2465	11:10:52	11.1811	11	37.289	11:41:40	11.6944	11	51.905	AR02A	292	0.245333	450.795	451.04	4426	4025	520362.6	-88.18	5437500	8625000	3187500	-21234	289947	1156277118	-65.00	-65.38	46350684000	5324	1125000	4508213	-43931596000	1605	4508321	46350684000	1125000	-59.02	4508213	11718312327	-71.48	0.1087
AR02	A	02	AR	2	3	2465	11:10:52	11.1811	11	37.289	11:41:40	11.6944	11	51.905	AR02A	293	0.245333	451.379	451.624	4233	3980	151031.9	-87.29	5250000	8437500	3000000	-20344	295787	1268726691	-64.11	-64.57	47115344000	5253	1125000	4514160	-42207452000	1784	4514146	47115344000	1125000	-60.12	4514160	10406300521	-70.67	0.1522
AR02	A	02	AR	2	3	2465	11:10:52	11.1811	11	37.289	11:41:40	11.6944	11	51.905	AR02A	294	0.221333	451.96	452.181	4130	3763	48240.0	-88.47	5250000	8062500	1687500	-21968	301600	1126685206	-65.29	-65.60	29764144000	5271	1125000	4519733	-38761256000	1191	4519733	38761256000	1125000	-60.26	4519733	8529730520	-72.15	0.0602
AR02	A	02	AR	2	3	2465	11:10:52	11.1811	11	37.289	11:41:40	11.6944	11	51.905	AR02A	295	0.261333	452.629	452.891	4339	4011	57393.6	-89.55	5062500	8250000	2625000	-22329	308293	976226425	-66.37	-66.85	31084822000	5404	1125000	4526533	-25479190000	1121	4526526	31084822000	1125000	-58.6	4526533	8290303747	-72.68	0.0918
AR02	A	02	AR	2	3	2465	11:10:52	11.1811	11	37.289	11:41:40	11.6944	11	51.905	AR02A	296	0.269333	453.197	453.467	4668	4270	47276.0	-87.01	5437500	8625000	3375000	-19665	313973	1318996211	-63.83	-64.23	53339552000	5511	1125000	4532240	-38189556000	1611	4532168	53339552000	1125000	-57.12	4532240	11307402608	-69.93	0.0990
AR02	A	02	AR	2	3	2465	11:10:52	11.1811	11	37.289	11:41:40	11.6944	11	51.905	AR02A	297	0.229333	453.691	453.92	4684	3802	8283.9	-89.96	5250000	8625000	2250000	-23299	318907	939059099	-66.78	-67.18	31430554000	5326	1125000	4538267	-44667064000	2044	4538268	44667064000	1125000	-59.95	4538267	6804829390	-73.58	0.5930
AR02	A	02	AR	2	3	2465	11:10:52	11.1811	11	37.289	11:41:40	11.6944	11	51.905	AR02A	298	0.229333	456.357	456.587	3746	3921	38426.6	-79.86	750000	7500000	2812500	-13203	345573	3158456763	-56.68	-56.65	22688616000	5671	2812500	4564693	-26157902000	1674	4563696	26157902000	2812500	-52.09	4564693	7425997552	-63.04	0.4884
AR02	A	02	AR	2	3	2465	11:10:52	11.1811	11	37.289	11:41:40	11.6944	11	51.905	AR02A	299	0.301333	456.885	457.187	5136	4490	87389.9	-78.13	3937500	8437500	2812500	-10334	350853	3757451761	-54.95	-55.14	58385564000	5830	3187500	4569093	-67844872000	2128	4569253	67844872000	3187500	-53.59	4569093	13726072308	-60.35	0.0714
AR02	C	02	AR	2	3	2465	11:10:52	11.1811	11	37.289	11:41:40	11.6944	11	51.905	AR02C	301	0.389333	459.155	459.544	3656	4023	-13078.0	-77.34	3000000	7125000	1312500	-8400	0.1547	3962055924	-54.16	-54.68	74082032000	5848	1125000	4594693	-78960392000	0.464	4594704	78960392000	1125000	-45.34	4594693	11861030684	-58.78	0.8082
AR02	C	02	AR	2	3	2465	11:10:52	11.1811	11	37.289	11:41:40	11.6944	11	51.905	AR02C	302	0.498667	466.133	466.632	4452	4019	6108.2	-48.89	750000	7500000	5625000	21111	71333	110949897042	-25.71	-25.74	481400448000	5090	5625000	4661840	-680790144000	2426	4661624	680790144000	5625000	-24.91	4662160	112197859005	-28.76	0.1658
AR02	C	02	AR	2	3	2465	11:10:52	11.1811	11	37.289	11:41:40	11.6944	11	51.905	AR02C	303	0.704	466.715	467.419	5153	4422	-15283.7	-59.42	2062500	9562500	6375000	12075	77147	33034143423	-36.24	-36.26	230414112000	5336	6000000	4669040	-251607616000	2333	4668913	251607616000	6000000	-32.22	4673627	34445363464	-37.78	0.9205
AR02	C	02	AR	2	3	2465	11:10:52	11.1811	11	37.289	11:41:40	11.6944	11	51.905	AR02C	304	0.765333	467.923	468.688	5414	4581	-45791.8	-61.68	3375000	9562500	6562500	10178	89227	25588602502	-38.50	-38.48	165010000000	5496	6000000	4679520	-154057568000	3051	4679822	165010000000	6000000	-37.03	4680080	27098206447	-39.64	0.1115
AR02	C	02	AR	2	3	2465	11:10:52	11.1811	11	37.289	11:41:40	11.6944	11	51.905	AR02C	305	0.576	468.877	469.453	4222	3715	-3246.9	-53.45	562500	8812500	5625000	17178	98773	65759395349	-30.27	-30.28	371851136000	5542	5625000	4690293	-327191200000	2196	4693962	371851136000	5625000	-27.18	4693680	66708374283	-32.68	0.8519
AR02	C	02	AR	2	3	2465	11:10:52	11.1811	11	37.289	11:41:40	11.6944	11	51.905	AR02C	306	1.09628	469.656	470.752	5200	4507	-62979.9	-64.45	2812500	10312500	7125000	8960	106560	18516418417	-41.27	-41.29	130791328000	5414	6937500	4699120	-127042720000	2159	4699868	130791328000	6937500	-41.39	4701920	20253646349	-40.89	0.4891
AR02	C	02	AR	2	3	2465	11:10:52	11.1811	11	37.289	11:41:40	11.6944	11	51.905	AR02C	307	1.21867	471.059	472.277	5027	3894	-14414.2	-53.86	1500000	9000000	5625000	20010	120587	63054591960	-30.68	-30.64	806457536000	5144	2625000	4722267	-460406432000	2361	4722281	806457536000	2625000	-26.26	4711387	63770883399	-29.79	0.0656
AR02	C	02	AR	2	3	2465	11:10:52	11.1811	11	37.289	11:41:40	11.6944	11	51.905	AR02C	308	0.336	472.381	472.717	5323	4615	-60917.2	-49.08	3000000	8625000	5062500	19217	133813	108358903858	-25.90	-25.94	871961152000	5620	3000000	4725520	-698683200000	3463	4725751	871961152000	3000000	-22.68	4725520	108612005674	-30.68	0.5079
AR02	C	02	AR	2	3	2465	11:10:52	11.1811	11	37.289	11:41:40	11.6944	11	51.905	AR02C	309	0.232	473.088	473.32	4802	4399	-4662.0	-49.02	2062500	6187500	5250000	17689	140880	110856977387	-25.84	-25.74	749562240000	5226	5437500	4732720	-633741376000	3247	4732908	749562240000	5437500	-24.85	4731467	111300874653	-32.09	0.2529
AR02	C	02	AR	2	3	2465	11:10:52	11.1811	11	37.289	11:41:40	11.6944	11	51.905	AR02C	310	0.701333	473.507	474.208	4662	4572	-9187.0	-49.89	2812500	7125000	5625000	21585	145067	98152352072	-26.71	-26.80	1504014848000	5515	3375000	4741253	-967675776000	3029	4741342	1504014848000	3375000	-19.57	4736427	98770742052	-28.34	0.1939
AR02	C	02	AR	2	3	2465	11:10:52	11.1811	11	37.289	11:41:40	11.6944	11	51.905	AR02C	311	1.15577	474.487	475.643	5003	4464	11500.6	-53.61	3562500	8250000	5812500	20025	154869	64559815518	-30.43	-30.44	646598272000	5760	3187500	4753093	-593464448000	2035	4752793	646598272000	3187500	-26.74	4754027	65124517424	-29.81	0.7921
AR02	C	02	AR	2	3	2465	11:10:52	11.1811	11	37.289	11:41:40	11.6944	11	51.905	AR02C	312	0.341333	476.957	477.299	5645	4636	-87110.5	-59.98	2812500	9750000	7875000	8387	179573	31041339730	-36.80	-36.80	282355360000	5717	2062500	4772560	-227196032000	3298	4772540	282355360000	2062500	-37.16	4770800	33359962608	-41.47	0.3594
AR02	C	02	AR	2	3	2465	11:10:52	11.1811	11	37.289	11:41:40	11.6944	11	51.905	AR02C	313	0.501333	477.373	477.875	4302	4443	27302.7	-47.16	3000000	7125000	6187500	22843	183733	135758146249	-23.98	-23.98	917562176000	5785	3375000	4777413	-797933312000	2475	4777384	917562176000	3375000	-20	4776293	136119493022	-26.98	0.5080
AR02	C	02	AR	2	3	2465	11:10:52	11.1811	11	37.289	11:41:40	11.6944	11	51.905	AR02C	314	0.439411	478.065	478.504	5476	4637	79979.8	-62.17	5437500	10687500	3750000	7266	190646	24142689112	-38.99	-38.98	261467936000	5709	3562500	4780747	-234368496000	2583	4781051	261467936000	3562500	-32.91	4782853	28399076415	-42.55	0.5000
AR02	C	02	AR	2	3	2465	11:10:52	11.1811	11	37.289	11:41:40	11.6944	11	51.905	AR02C	315	0.445333	478.544	478.989	4669	4309	-3129.6	-43.52	2437500	4500000	3750000	25995	195440	207452629549	-20.34	-20.30	1916893696000	5488	3375000	4788000	-1535197312000	2016	4788895	1916893696000	3375000	-17.03	4789013	207806208086	-23.81	0.8024
AR02	C	02	AR	2	3	2465	11:10:52	11.1811	11	37.289	11:41:40	11.6944	11	51.905	AR02C	316	0.776	479.293	480.069	5253	4501	1996.8	-43.66	3375000	8625000	6375000	28253	202933	202571921943	-20.48	-20.51	1763608576000	5592	3750000	4793573	-1299893120000	2860	4799359	1763608576000	3750000	-18.19	4797440	203012876194	-21.61	0.5808
AR02	C	02	AR	2	3	2465	11:10:52	11.1811	11	37.289	11:41:40	11.6944	11	51.905	AR02C	317	0.813333	480.283	481.096	5215	4543	-103907.4	-40.53	2812500	7125000	6000000	31591	212827	291871044034	-17.35	-17.33	2147483648000	5450	6000000	4806587	-2147483648000	2708	4806842	2147483648000	6000000	-14.87	4806587	292306590711	-18.23	0.4623
AR02	C	02	AR	2	3	2465	11:10:52	11.1811	11	37.289	11:41:40	11.6944	11	51.905	AR02C	318	0.957333	481.291	482.248	4951	4459	-154160.2	-40.01	2437500	5812500	3937500	32816	222907	310623966561	-16.83	-16.79	2147483648000	5887	3562500	4816667	-2147483648000	2756	4816660	2147483648000	3562500	-14.34	4816667	311069914119	-16.98	0.3928
AR02	C	02	AR	2	3	2465	11:10:52	11.1811	11	37.289	11:41:40	11.6944	11	51.905	AR02C	319	2.03868	482.505	484.544	5010	4422	-42037.0	-42.22	3000000	7312500	6000000	33879	235053	240396142575	-19.04	-19.02	1895251328000	5375	6000000	4837867	-1843634816000	2822	4835798	1895251328000	6000000	-17.47	4825307	240565195166	-15.93	0.0118
AR02	C	02	AR	2	3	2465	11:10:52	11.1811	11	37.289	11:41:40	11.6944	11	51.905	AR02C	320	1.85333	484.797	486.651	4860	4259	-6586.4	-46.34	2812500	6562500	6000000	29345	257973	149553140885	-23.16	-23.14	1149709568000	5108	6562500	4858907	-1170766592000	2582	4859268	1170766592000	6562500	-21.01	4858907	149738808081	-20.46	0.5899
AR02	C	02	AR	2	3	2465	11:10:52	11.1811	11	37.289	11:41:40	11.6944	11	51.905	AR02C	321	1.04748	487.025	488.072	4851	4265	-31238.8	-50.39	1312500	6562500	6187500	22821	280245	92774214890	-27.21	-27.29	1152514816000	5173	6562500	4879440	-768688320000	2430	4878448	1152514816000	6562500	-24.35	4871787	95976117457	-27.09	0.1454
AR02	C	02	AR	2	3	2465	11:10:52	11.1811	11	37.289	11:41:40	11.6944	11	51.905	AR02C	322	1.4012	488.876	490.277	4730	4225	-1388.9	-51.06	2062500	5625000	6187500	23411	298761	87176328892	-27.88	-27.83	832682560000	4827	6562500	4900613	-657515200000	2948	4901240	832682560000	6562500	-24.95	4900613	87392457706	-26.37	0.8457
AR02	C	02	AR	2	3	2465	11:10:52	11.1811	11	37.289	11:41:40	11.6944	11	51.905	AR02C	323	1.52267	490.451	491.973	4788	4166	-30304.9	-46.74	2062500	6375000	6187500	28095	314507	142102130422	-23.56	-23.59	1244815104000	5018	6000000	4915387	-1071556224000	3072	4914943	1244815104000	6000000	-22.46	4915387	142266084790	-21.76	0.7145
AR02	C	02	AR	2	3	2465	11:10:52	11.1811	11	37.289	11:41:40	11.6944	11	51.905	AR02C	324	0.72303	492.28	493.003	5072	4559	8361.3	-52.87	2437500	7125000	6000000	18743	332800	71153182290	-29.69	-29.59	841575104000	5565	6187500	4925147	-676866304000	3064	4925155	841575104000	6187500	-22.88	4926880	71558037218	-31.00	0.5646
AR02	C	02	AR	2	3	2465	11:10:52	11.1811	11	37.289	11:41:40	11.6944	11	51.905	AR02C	325	0.608	493.027	493.635	4898	4305	-51400.0	-40.90	3187500	6375000	5812500	29962	340267	278440761461	-17.72	-17.74	2133967104000	5281	6000000	4933360	-1607452288000	2666	4934340	2133967104000	6000000	-16.66	4933360	278672410825	-19.90	0.5088
AR02	C	02	AR	2	3	2465	11:10:52	11.1811	11	37.289	11:41:40	11.6944	11	51.905	AR02C	326	1.31178	493.96	495.272	4949	4487	-16914.3	-46.30	2437500	6750000	6187500	27881	349602	149658301311	-23.12	-23.14	2133851264000	5609	6937500	4948507	-1393462144000	2858	4949854	2133851264000	6937500	-20.26	4942773	150034574945	-21.96	0.2403
AR02	C	02	AR	2	3	2465	11:10:52	11.1811	11	37.289	11:41:40	11.6944	11	51.905	AR02C	327	1.55031	495.514	497.064	4888	4360	-39185.2	-45.65	2437500	6375000	6000000	29261	365137	161429761542	-22.47	-22.48	1624622848000	5181	6000000	4965013	-1234920448000	2516	4966712	1624622848000	6000000	-19.89	4961840	161675490646	-20.57	0.4320
AR02	C	02	AR	2	3	2465	11:10:52	11.1811	11	37.289	11:41:40	11.6944	11	51.905	AR02C	328	1.168	497.269	498.437	5060	4547	-26127.2	-44.61	2625000	6937500	6187500	29074	382693	181573447751	-21.43	-21.46	2014333696000	5821	6750000	4977147	-1524667136000	2583	4980694	2014333696000	6750000	-18.41	4982960	181972546077	-20.78	0.8790
AR02	C	02	AR	2	3	2465	11:10:52	11.1811	11	37.289	11:41:40	11.6944	11	51.905	AR02C	329	0.504	498.632	499.136	5200	4713	-6570.1	-50.26	3187500	8062500	4875000	19789	396320	95954424031	-27.08	-27.00	1534851840000	5591	3750000	4990960	-1087365376000	2903	4990948	1534851840000	3750000	-17.82	4990960	97241870666	-29.97	0.9206
AR02	C	02	AR	2	3	2465	11:10:52	11.1811	11	37.289	11:41:40	11.6944	11	51.905	AR02C	330	0.565333	499.28	499.845	5276	4614	-36480.9	-43.29	2625000	7312500	5812500	27253	402800	212912757243	-20.11	-20.07	2110017408000	5578	3750000	4993173	-1428755328000	2627	4997376	2110017408000	3750000	-16.29	4993173	213331002664	-22.55	0.0660
AR02	C	02	AR	2	3	2465	11:10:52	11.1811	11	37.289	11:41:40	11.6944	11	51.905	AR02C	331	0.882667	500.035	500.917	5035	4402	-81419.2	-42.22	2625000	6375000	3937500	30252	410347	236974856065	-19.04	-19.14	2147483648000	5694	3562500	5008507	-1823883264000	2780	5008506	2147483648000	3562500	-15.11	5008507	237209449020	-19.69	0.9245
AR02	C	02	AR	2	3	2465	11:10:52	11.1811	11	37.289	11:41:40	11.6944	11	51.905	AR02C	332	0.922667	501.08	502.003	5175	4483	-116647.8	-40.70	2625000	7125000	5250000	31970	420800	285917717516	-17.52	-17.51	2147483648000	5534	3750000	5014267	-1875798272000	3014	5013459	2147483648000	3750000	-16.64	5014267	286468735938	-17.86	0.3757
AR02	C	02	AR	2	3	2465	11:10:52	11.1811	11	37.289	11:41:40	11.6944	11	51.905	AR02C	333	1.888	502.224	504.112	4939	4189	-10002.8	-42.87	2812500	7125000	4125000	32904	432240	223247656415	-19.69	-19.66	1738867456000	5272	3187500	5023040	-1362106240000	2681	5030361	1738867456000	3187500	-19.06	5034373	223399850609	-16.90	0.6427
AR02	C	02	AR	2	3	2465	11:10:52	11.1811	11	37.289	11:41:40	11.6944	11	51.905	AR02C	334	1.47324	504.348	505.821	4760	4186	2001.8	-46.70	3000000	5437500	4312500	27988	453481	143747505248	-23.52	-23.49	1377481088000	5496	3375000	5056853	-1078419456000	2270	5056928	1377481088000	3375000	-17.99	5056853	144033842094	-21.80	0.9076
AR02	C	02	AR	2	3	2465	11:10:52	11.1811	11	37.289	11:41:40	11.6944	11	51.905	AR02C	335	1.53239	506.137	507.669	4885	4298	-47011.4	-47.38	3000000	6000000	5625000	27482	471369	132850327619	-24.20	-24.17	1446361088000	5393	3562500	5074560	-1247473280000	2240	5072158	1446361088000	3562500	-19.27	5074560	133165126210	-22.32	0.8606
AR02	C	02	AR	2	3	2465	11:10:52	11.1811	11	37.289	11:41:40	11.6944	11	51.905	AR02C	336	1.88314	507.973	509.856	4802	4299	-17436.8	-47.62	2625000	6375000	6000000	28140	489729	129285019292	-24.44	-24.41	1421310592000	5550	6000000	5089787	-1074961920000	2350	5095562	1421310592000	6000000	-20.64	5086453	129692239992	-21.66	0.3569
AR02	C	02	AR	2	3	2465	11:10:52	11.1811	11	37.289	11:41:40	11.6944	11	51.905	AR02C	337	0.802667	510.056	510.859	5571	4608	41213.3	-56.05	3187500	9562500	4500000	16009	510560	48901676932	-32.87	-32.85	618065920000	5705	3375000	5101653	-517010976000	2451	5101809	618065920000	3375000	-29.55	5101653	49521419767	-33.81	0.1362
AR05	A	05	AR	2	3	2490	11:08:37	11.1436	11	38.791	11:14:28	11.2411	11	39.453	AR05A	338	0.610667	512.763	513.373	5151	4075	24861.6	-69.68	5062500	8812500	4687500	1199	18627	10064900036	-46.50	-46.58	79223160000	5929	5812500	5131227	-79990320000	1355	5131229	79990320000	5812500	-43.97	5131227	14106163740	-48.72	0.5895
AR05	A	05	AR	2	3	2490	11:08:37	11.1436	11	38.791	11:14:28	11.2411	11	39.453	AR05A	339	0.264	513.528	513.792	4835	3507	2530.2	-68.84	2250000	10500000	5812500	-1622	26280	11072249628	-45.66	-45.75	60991024000	5087	6000000	5137067	-58643200000	1238	5137506	60991024000	6000000	-44.47	5137067	13999436402	-51.54	0.6735
AR05	A	05	AR	2	3	2490	11:08:37	11.1436	11	38.791	11:14:28	11.2411	11	39.453	AR05A	340	0.296	513.867	514.163	4901	3961	-43912.5	-67.27	6937500	8812500	4312500	0.447	29667	13309192866	-44.09	-44.16	68833136000	5160	1125000	5139573	-77282136000	1532	5140731	77282136000	1125000	-44.43	5139573	15297176284	-49.44	0.3000
AR05	A	05	AR	2	3	2490	11:08:37	11.1436	11	38.791	11:14:28	11.2411	11	39.453	AR05A	341	0.229333	514.571	514.8	5473	4051	-147569.4	-63.96	5625000	11812500	9937500	2697	36707	19598328955	-40.78	-40.79	132318776000	5256	10125000	5147547	-104254720000	1890	5147555	132318776000	10125000	-38.86	5147333	22584600740	-47.19	0.7093
AR05	A	05	AR	2	3	2490	11:08:37	11.1436	11	38.791	11:14:28	11.2411	11	39.453	AR05A	342	1.128	514.92	516.048	5098	4270	-18318.6	-46.44	3375000	8625000	3937500	27092	40200	147624794674	-23.26	-23.26	1794566144000	5406	3562500	5157440	-1144334976000	2311	5157155	1794566144000	3562500	-17.97	5150293	148401080439	-22.73	0.0969
AR05	A	05	AR	2	3	2490	11:08:37	11.1436	11	38.791	11:14:28	11.2411	11	39.453	AR05A	343	1.02133	516.163	517.184	4541	3984	-58007.7	-40.65	2437500	4312500	3937500	32451	52627	287830697395	-17.47	-17.46	1954491392000	5532	3937500	5164960	-1843100800000	1324	5164972	1954491392000	3937500	-13.83	5162747	288119377796	-17.36	0.1097
AR05	A	05	AR	2	3	2490	11:08:37	11.1436	11	38.791	11:14:28	11.2411	11	39.453	AR05A	344	0.232	517.323	517.555	3944	3669	44950.7	-54.92	750000	3187500	3375000	11736	64227	55015378163	-31.74	-31.83	354020832000	5028	3375000	5174427	-421292768000	1553	5174134	421292768000	3375000	-26.57	5174427	56641142041	-38.17	0.5116
AR05	A	05	AR	2	3	2490	11:08:37	11.1436	11	38.791	11:14:28	11.2411	11	39.453	AR05A	345	0.205333	517.699	517.904	4235	3938	51588.4	-69.84	750000	5437500	3000000	-3708	67987	9920538208	-46.66	-46.71	90341112000	5015	2625000	5177947	-95937168000	2699	5177955	95937168000	2625000	-43.08	5177947	15940240545	-53.58	0.4605
AR05	A	05	AR	2	3	2490	11:08:37	11.1436	11	38.791	11:14:28	11.2411	11	39.453	AR05A	346	0.282667	518.152	518.435	5212	3845	10482.0	-68.46	4500000	9562500	3562500	-0.908	72520	11671743148	-45.28	-45.30	79941888000	5340	3750000	5181893	-116103696000	2358	5181884	116103696000	3750000	-41.35	5184107	16750815606	-50.78	0.9151
AR05	A	05	AR	2	3	2490	11:08:37	11.1436	11	38.791	11:14:28	11.2411	11	39.453	AR05A	347	0.296	520.757	521.053	5489	4374	36045.7	-62.48	4500000	10312500	3750000	5241	98573	23580977823	-39.29	-39.19	267929488000	5683	2250000	5209813	-330870976000	2528	5207662	330870976000	2250000	-33.93	5209813	27509267374	-44.47	0.7545
AR05	A	05	AR	2	3	2490	11:08:37	11.1436	11	38.791	11:14:28	11.2411	11	39.453	AR05A	348	0.304	521.627	521.931	4635	3938	103304.9	-60.58	1875000	5062500	3375000	7255	107267	28948875854	-37.40	-37.41	312507680000	5448	3562500	5218187	-249925632000	2108	5218183	312507680000	3562500	-30.56	5218187	30914778841	-42.58	0.6283
AR05	A	05	AR	2	3	2490	11:08:37	11.1436	11	38.791	11:14:28	11.2411	11	39.453	AR05A	349	1.50933	522.032	523.541	4524	4054	-53455.5	-40.22	937500	7125000	3750000	34583	111320	302266265975	-17.04	-17.03	1882678016000	5679	3562500	5231840	-1677577984000	3965	5231490	1882678016000	3562500	-11.27	5222533	302569693647	-15.24	0.1466
AR05	A	05	AR	2	3	2490	11:08:37	11.1436	11	38.791	11:14:28	11.2411	11	39.453	AR05A	350	1.568	523.675	525.243	4174	3921	-1466411.3	-33.41	3000000	4312500	3750000	41546	127747	661227900961	-10.23	-10.23	2147483648000	4937	3750000	5244747	-2147483648000	3122	5239198	2147483648000	3750000	-7.1	5245920	662906768240	-8.28	0.5843
AR05	A	05	AR	2	3	2490	11:08:37	11.1436	11	38.791	11:14:28	11.2411	11	39.453	AR05A	351	0.744	525.392	526.136	4388	3954	-370874.7	-36.47	2812500	5812500	3562500	35266	144920	465691370106	-13.29	-13.28	1878274944000	5096	3375000	5256160	-1331618304000	2087	5255878	1878274944000	3375000	-13.63	5256160	465800166296	-14.56	0.3011
AR05	A	05	AR	2	3	2490	11:08:37	11.1436	11	38.791	11:14:28	11.2411	11	39.453	AR05A	352	0.488	526.277	526.765	4665	4082	1766936.3	-33.70	3000000	4687500	5062500	36185	153773	640136018521	-10.52	-10.51	2147483648000	5073	3750000	5263760	-2147483648000	2094	5263760	2147483648000	3750000	-9.54	5263760	641489762982	-13.63	0.1978
AR05	A	05	AR	2	3	2490	11:08:37	11.1436	11	38.791	11:14:28	11.2411	11	39.453	AR05A	353	0.312	527.019	527.331	4508	3834	-16364.7	-31.56	3187500	4312500	6562500	36426	161187	822786933584	-8.37	-8.33	2147483648000	4600	7125000	5270800	-2147483648000	2747	5270456	2147483648000	7125000	-8.31	5270800	823325190386	-13.39	0.1966
AR05	A	05	AR	2	3	2490	11:08:37	11.1436	11	38.791	11:14:28	11.2411	11	39.453	AR05A	354	0.370667	527.437	527.808	4737	3960	104384.5	-35.09	2062500	5625000	3562500	33638	165373	546805063061	-11.91	-11.88	2147483648000	5136	3187500	5276320	-2147483648000	2620	5275287	2147483648000	3187500	-10.12	5276320	546963459551	-16.19	0.5252
AR05	A	05	AR	2	3	2490	11:08:37	11.1436	11	38.791	11:14:28	11.2411	11	39.453	AR05A	355	0.250667	528.312	528.563	4644	4169	-1111189.4	-32.34	2625000	4500000	3937500	34655	174120	747000021052	-9.16	-9.17	2147483648000	5258	3562500	5283707	-2147483648000	3200	5283547	2147483648000	3562500	-10.8	5283707	747465259041	-15.18	0.2258
AR05	A	05	AR	2	3	2490	11:08:37	11.1436	11	38.791	11:14:28	11.2411	11	39.453	AR05A	356	0.309333	529.195	529.504	4991	4059	-224509.2	-38.27	2250000	5250000	3937500	29673	182947	379171559165	-15.09	-15.06	2147483648000	4998	3562500	5294000	-1788627584000	2131	5293672	2147483648000	3562500	-15.68	5294000	379442310027	-20.16	0.6638
AR05	A	05	AR	2	3	2490	11:08:37	11.1436	11	38.791	11:14:28	11.2411	11	39.453	AR05A	357	0.626667	529.659	530.285	4792	4186	-273450.6	-35.47	3375000	5062500	4312500	35520	187587	526585567377	-12.29	-12.21	2147483648000	5171	3375000	5299493	-2147483648000	2275	5299327	2147483648000	3375000	-10.03	5299493	528682522272	-14.24	0.4638
AR05	A	05	AR	2	3	2490	11:08:37	11.1436	11	38.791	11:14:28	11.2411	11	39.453	AR05A	358	0.92	530.448	531.368	5148	4372	-420908.9	-36.34	2625000	6000000	3937500	36309	195480	471821592526	-13.16	-13.16	2147483648000	5124	3750000	5307253	-2147483648000	2178	5306559	2147483648000	3750000	-13.73	5307253	472138030490	-13.53	0.3014
AR05	A	05	AR	2	3	2490	11:08:37	11.1436	11	38.791	11:14:28	11.2411	11	39.453	AR05A	359	1.13333	531.605	532.739	4655	4219	-128025.0	-35.71	2812500	5625000	3562500	37845	207053	508232821713	-12.53	-12.52	2147483648000	5106	3375000	5321467	-1586009600000	2276	5325186	2147483648000	3375000	-13.12	5320427	508446954498	-11.97	0.3859
AR05	A	05	AR	2	3	2490	11:08:37	11.1436	11	38.791	11:14:28	11.2411	11	39.453	AR05A	360	0.642667	533.08	533.723	4912	4409	30001.2	-36.63	3000000	7125000	3750000	34468	221800	456995617508	-13.45	-13.44	2147483648000	5227	3375000	5332373	-1502850816000	2744	5332241	2147483648000	3375000	-14.9	5332373	457166685367	-15.36	0.2448
AR05	A	05	AR	2	3	2490	11:08:37	11.1436	11	38.791	11:14:28	11.2411	11	39.453	AR05A	361	1.03733	533.901	534.939	4791	4279	65189.8	-37.35	2812500	5812500	3562500	35815	230013	420606917144	-14.17	-14.16	2147483648000	5312	3187500	5341227	-1584518400000	2407	5341310	2147483648000	3187500	-13.31	5346987	420973635073	-14.00	0.7680
AR05	A	05	AR	2	3	2490	11:08:37	11.1436	11	38.791	11:14:28	11.2411	11	39.453	AR05A	362	1.06667	535.637	536.704	4875	4139	77737.5	-39.18	3000000	7312500	3375000	34103	247373	340327856075	-16.00	-16.00	1597496960000	5101	2625000	5358560	-1091479424000	2006	5358554	1597496960000	2625000	-16.29	5358560	340479682717	-15.72	0.2030
AR05	A	05	AR	2	3	2490	11:08:37	11.1436	11	38.791	11:14:28	11.2411	11	39.453	AR05A	363	0.890667	537.296	538.187	5047	4368	54991.2	-38.93	3000000	7500000	3937500	33586	263960	351280599664	-15.75	-15.73	1787981568000	5245	3187500	5377733	-1204489600000	2734	5378364	1787981568000	3187500	-17.68	5377147	351464564618	-16.23	0.4701
AR05	A	05	AR	2	3	2490	11:08:37	11.1436	11	38.791	11:14:28	11.2411	11	39.453	AR05A	364	0.992	538.387	539.379	4839	4305	51849.6	-37.70	2812500	6187500	3750000	35284	274867	405278361576	-14.52	-14.48	2147483648000	5131	3375000	5390507	-1543844736000	2624	5389823	2147483648000	3375000	-14.58	5390507	405430651174	-14.52	0.6694
AR05	A	05	AR	2	3	2490	11:08:37	11.1436	11	38.791	11:14:28	11.2411	11	39.453	AR05A	365	0.933333	539.568	540.501	5078	4368	91720.9	-40.08	3000000	7312500	3937500	32636	286680	307845037605	-16.90	-16.87	1916747264000	5210	3375000	5402240	-1299001344000	2698	5402094	1916747264000	3375000	-16.92	5402240	308421515875	-17.17	0.7029
AR05	A	05	AR	2	3	2490	11:08:37	11.1436	11	38.791	11:14:28	11.2411	11	39.453	AR05A	366	1.02933	540.651	541.68	4661	3989	49721.4	-45.86	2437500	5812500	3750000	27268	297507	157940131243	-22.68	-22.67	792055360000	5116	3562500	5416320	-687431232000	1741	5407267	792055360000	3562500	-21.94	5416320	158182624228	-22.54	0.9532
AR05	A	05	AR	2	3	2490	11:08:37	11.1436	11	38.791	11:14:28	11.2411	11	39.453	AR05A	367	0.941333	541.848	542.789	5005	4382	59438.6	-41.03	3000000	7125000	3937500	31723	309480	275513587162	-17.85	-17.84	1606942720000	5124	3375000	5425120	-1117016960000	2184	5423668	1606942720000	3375000	-18.02	5423173	275713573371	-18.10	0.4986
AR05	A	05	AR	2	3	2490	11:08:37	11.1436	11	38.791	11:14:28	11.2411	11	39.453	AR05A	368	0.968	542.933	543.901	5268	4431	92145.2	-43.38	3375000	7500000	4312500	29497	320333	210319120505	-20.20	-20.18	1208304256000	5317	3000000	5433573	-780628608000	1858	5438084	1208304256000	3000000	-21.66	5436213	210519225732	-20.32	0.7107
AR05	A	05	AR	2	3	2490	11:08:37	11.1436	11	38.791	11:14:28	11.2411	11	39.453	AR05A	369	0.848	544.04	544.888	5159	4400	73448.7	-41.33	3187500	7312500	4125000	30971	331400	266147884110	-18.15	-18.14	1528043008000	5197	3187500	5444720	-977290624000	1985	5443473	1528043008000	3187500	-18.96	5444720	266408237930	-18.85	0.5094
AR05	A	05	AR	2	3	2490	11:08:37	11.1436	11	38.791	11:14:28	11.2411	11	39.453	AR05A	370	1.01067	545.016	546.027	5229	4431	58995.8	-42.15	3375000	7500000	4312500	30908	341160	241639736115	-18.97	-18.98	1343201536000	5198	3375000	5456667	-910623360000	2677	5456659	1343201536000	3375000	-19.31	5452027	241867583033	-18.93	0.1847
AR05	A	05	AR	2	3	2490	11:08:37	11.1436	11	38.791	11:14:28	11.2411	11	39.453	AR05A	371	0.933333	546.168	547.101	5252	4376	83863.2	-45.18	3187500	7875000	4312500	27524	352680	171076326840	-22.00	-21.97	1018280128000	5360	3750000	5469627	-719272128000	2342	5466808	1018280128000	3750000	-22.25	5467040	171874317938	-22.27	0.5731
AR05	A	05	AR	2	3	2490	11:08:37	11.1436	11	38.791	11:14:28	11.2411	11	39.453	AR05A	372	0.970667	547.179	548.149	4602	4192	-760542.9	-35.10	3000000	4875000	3750000	37771	362787	544026952784	-11.92	-11.93	2147483648000	5616	3375000	5473120	-2147483648000	2066	5473039	2147483648000	3375000	-10.22	5473120	544265601625	-12.06	0.1350
AR05	C	05	AR	2	3	2490	11:08:37	11.1436	11	38.791	11:14:28	11.2411	11	39.453	AR05C	373	0.237333	551.203	551.44	5405	4381	5469.3	-66.66	4125000	9937500	5812500	0.102	15027	14267620479	-43.47	-43.55	75696744000	5329	3750000	5513413	-91285000000	1889	5513284	91285000000	3750000	-44.58	5513680	16259528950	-49.80	0.6932
AR05	C	05	AR	2	3	2490	11:08:37	11.1436	11	38.791	11:14:28	11.2411	11	39.453	AR05C	374	0.48	551.683	552.163	5282	4561	34178.9	-64.00	4312500	7500000	6750000	5844	19827	19336909546	-40.81	-40.91	124407296000	5210	6375000	5521333	-150428656000	2846	5521308	150428656000	6375000	-42.37	5521333	20825509960	-44.10	0.9389
AR05	C	05	AR	2	3	2490	11:08:37	11.1436	11	38.791	11:14:28	11.2411	11	39.453	AR05C	375	0.466667	554.715	555.181	5246	4194	-280322.8	-59.33	1687500	9937500	6375000	10385	50147	33457506876	-36.15	-36.15	323550432000	5564	6000000	5549947	-597602560000	1566	5551042	597602560000	6000000	-34.48	5550907	55001850791	-39.46	0.8057
AR05	C	05	AR	2	3	2490	11:08:37	11.1436	11	38.791	11:14:28	11.2411	11	39.453	AR05C	376	0.536	555.272	555.808	5408	4777	224351.8	-64.13	3375000	9750000	9000000	6186	55720	19414694729	-40.95	-40.88	135858528000	5469	6562500	5553680	-118157080000	3324	5553677	135858528000	6562500	-40.8	5553680	21817434512	-43.58	0.1791
AR05	C	05	AR	2	3	2490	11:08:37	11.1436	11	38.791	11:14:28	11.2411	11	39.453	AR05C	377	0.978667	556.029	557.008	5066	4073	-55121.8	-72.34	2250000	10312500	6562500	0.577	63293	7377361413	-49.16	-49.28	53956512000	5520	6562500	5561653	-56859340000	1745	5562021	56859340000	6562500	-49.25	5564400	8456594091	-49.37	0.4196
AR05	C	05	AR	2	3	2490	11:08:37	11.1436	11	38.791	11:14:28	11.2411	11	39.453	AR05C	378	0.986376	557.464	558.451	4404	3542	-148552.0	-80.20	5625000	8625000	3562500	-7260	77643	2890707269	-57.02	-57.42	28726796000	5361	1125000	5579840	-33366038000	1429	5580163	33366038000	1125000	-51.82	5579840	4488119032	-57.48	0.5257
AR05	C	05	AR	2	3	2490	11:08:37	11.1436	11	38.791	11:14:28	11.2411	11	39.453	AR05C	379	0.448	561.381	561.829	4748	3541	-12344.9	-65.15	937500	9375000	6187500	4392	116813	17195098283	-41.97	-41.93	153530656000	5049	6187500	5617440	-121863808000	1370	5618136	153530656000	6187500	-38.04	5617440	17818696748	-45.42	0.8095
AR05	C	05	AR	2	3	2490	11:08:37	11.1436	11	38.791	11:14:28	11.2411	11	39.453	AR05C	380	0.288	562.027	562.315	4603	4020	58535.0	-56.63	3000000	9000000	6375000	11005	123267	46075745990	-33.45	-33.37	255159168000	5240	6375000	5620747	-183878064000	2738	5620752	255159168000	6375000	-30.88	5620747	46978376523	-38.78	0.1667
AR05	C	05	AR	2	3	2490	11:08:37	11.1436	11	38.791	11:14:28	11.2411	11	39.453	AR05C	381	0.221333	562.499	562.72	4876	4197	-23393.8	-59.00	3375000	8812500	3750000	7505	127987	34935622110	-35.82	-35.77	191969904000	5456	3375000	5626160	-169955600000	2712	5625591	191969904000	3375000	-32.79	5626160	36640122781	-42.32	0.5301
AR05	C	05	AR	2	3	2490	11:08:37	11.1436	11	38.791	11:14:28	11.2411	11	39.453	AR05C	382	0.317333	562.84	563.157	3547	3389	101256.2	-42.01	375000	3937500	3562500	26049	131400	246936677385	-18.83	-18.79	1097621888000	4902	3562500	5629387	-1081440512000	1864	5629392	1097621888000	3562500	-13.69	5629387	247079007830	-23.77	0.3109
AR05	C	05	AR	2	3	2490	11:08:37	11.1436	11	38.791	11:14:28	11.2411	11	39.453	AR05C	383	0.525333	563.309	563.835	3013	3368	-91539.4	-39.48	375000	3937500	3750000	30745	136093	328831330047	-16.30	-16.30	1600901632000	5574	3562500	5633867	-1536798208000	2006	5633791	1600901632000	3562500	-11.91	5633867	328969344299	-19.09	0.1472
AR05	C	05	AR	2	3	2490	11:08:37	11.1436	11	38.791	11:14:28	11.2411	11	39.453	AR05C	384	0.621333	563.947	564.568	4373	3948	-503563.8	-34.94	2437500	4312500	3750000	36014	142467	555263303962	-11.76	-11.75	2147483648000	5044	3562500	5640400	-2147483648000	2276	5640112	2147483648000	3562500	-9.34	5644987	555607804693	-13.82	0.8884
AR05	C	05	AR	2	3	2490	11:08:37	11.1436	11	38.791	11:14:28	11.2411	11	39.453	AR05C	385	0.746667	564.645	565.392	4569	3913	-423453.4	-35.91	3375000	5250000	4125000	35836	149453	495862249734	-12.73	-12.73	2147483648000	5180	3562500	5649307	-2147483648000	2471	5648006	2147483648000	3562500	-8.81	5649307	496666909858	-14.00	0.3821
AR05	C	05	AR	2	3	2490	11:08:37	11.1436	11	38.791	11:14:28	11.2411	11	39.453	AR05C	386	0.92	565.475	566.395	4598	4042	-408942.0	-35.60	2812500	5437500	3750000	37059	157747	513925192557	-12.41	-12.42	2147483648000	5004	3187500	5659093	-2147483648000	2325	5657179	2147483648000	3187500	-10.79	5662080	514235139519	-12.78	0.7971
AR05	C	05	AR	2	3	2490	11:08:37	11.1436	11	38.791	11:14:28	11.2411	11	39.453	AR05C	387	0.381333	566.699	567.08	4286	4018	-251097.4	-36.47	2812500	3937500	5437500	32344	169987	464594293351	-13.29	-13.30	2147483648000	5376	6750000	5668160	-2147483648000	3018	5668176	2147483648000	6750000	-11.88	5668160	464882806734	-17.48	0.3028
AR05	C	05	AR	2	3	2490	11:08:37	11.1436	11	38.791	11:14:28	11.2411	11	39.453	AR05C	388	0.909333	567.155	568.064	4583	3915	-158484.4	-35.69	2437500	5250000	3750000	36903	174547	509388054393	-12.51	-12.50	2147483648000	4951	3187500	5674347	-2147483648000	2315	5673963	2147483648000	3187500	-9.78	5679093	509726564217	-12.91	0.8294
AR05	C	05	AR	2	3	2490	11:08:37	11.1436	11	38.791	11:14:28	11.2411	11	39.453	AR05C	389	0.965333	568.157	569.123	4545	3992	-358580.2	-34.77	2437500	4875000	3750000	38089	184573	566223536123	-11.59	-11.58	2147483648000	5113	3187500	5685333	-2147483648000	2756	5682579	2147483648000	3187500	-8.82	5681920	566723836591	-11.73	0.0359
AR05	C	05	AR	2	3	2490	11:08:37	11.1436	11	38.791	11:14:28	11.2411	11	39.453	AR05C	390	1.13067	569.195	570.325	4959	4149	33990.9	-39.91	2437500	7125000	5437500	33635	194947	313273063393	-16.73	-16.72	2147483648000	4977	3562500	5696027	-1554053120000	2490	5695856	2147483648000	3562500	-15.6	5696027	313984039837	-16.19	0.3608
AR05	C	05	AR	2	3	2490	11:08:37	11.1436	11	38.791	11:14:28	11.2411	11	39.453	AR05C	391	2.53867	570.381	572.92	4918	4140	69381.8	-44.90	2437500	6375000	3937500	32154	206813	176744455055	-21.72	-21.69	2053801088000	5445	3750000	5705627	-1794914048000	2890	5705648	2053801088000	3750000	-13.9	5705627	176996670303	-17.65	0.0714
AR05	C	05	AR	2	3	2490	11:08:37	11.1436	11	38.791	11:14:28	11.2411	11	39.453	AR05C	392	1.28267	573.144	574.427	4509	3910	49113.6	-57.98	3187500	6000000	4312500	16101	234440	38885234790	-34.80	-34.84	262781056000	5299	4312500	5732533	-259817696000	1226	5733391	262781056000	4312500	-29.93	5732533	41945422049	-33.76	0.0833
AR05	C	05	AR	2	3	2490	11:08:37	11.1436	11	38.791	11:14:28	11.2411	11	39.453	AR05C	393	1.288	574.741	576.029	4039	3090	1767.5	-73.23	5062500	6562500	3562500	0.880	250413	6477929216	-50.05	-50.41	95760232000	5348	1125000	5748160	-104977872000	1051	5749314	104977872000	1125000	-44.13	5748160	11172363218	-49.31	0.0580
AR05	C	05	AR	2	3	2490	11:08:37	11.1436	11	38.791	11:14:28	11.2411	11	39.453	AR05C	394	1.28267	576.429	577.712	3664	2875	-10092.6	-75.35	6000000	6750000	1500000	-1255	267293	4983903279	-52.17	-52.69	42356616000	5421	1125000	5776640	-78018912000	0.576	5776091	78018912000	1125000	-47.69	5776640	9495285671	-51.61	0.9626
AR05	C	05	AR	2	3	2490	11:08:37	11.1436	11	38.791	11:14:28	11.2411	11	39.453	AR05C	395	0.850667	578.064	578.915	3574	2897	-15331.6	-77.21	6000000	6937500	3562500	-4895	283640	3985549777	-54.03	-54.63	49140816000	5578	1125000	5781733	-61116680000	0.776	5781723	61116680000	1125000	-49.31	5781733	10033963262	-55.33	0.1285
AR05	C	05	AR	2	3	2490	11:08:37	11.1436	11	38.791	11:14:28	11.2411	11	39.453	AR05C	396	0.826667	579.344	580.171	3486	3047	-6646.3	-85.44	5437500	6562500	1312500	-13250	296440	1545131906	-62.26	-62.86	34499752000	5589	1125000	5794507	-58574380000	0.706	5793581	58574380000	1125000	-54.97	5794507	7192505772	-63.69	0.1290
AR05	C	05	AR	2	3	2490	11:08:37	11.1436	11	38.791	11:14:28	11.2411	11	39.453	AR05C	397	0.245333	580.579	580.824	5079	4307	48274.2	-88.85	5062500	8625000	5250000	-21948	308787	1101442027	-65.67	-65.80	46262024000	5277	1125000	5805813	-34667488000	0.791	5805997	46262024000	1125000	-65.91	5805813	11069739562	-71.90	0.0000
AR05	C	05	AR	2	3	2490	11:08:37	11.1436	11	38.791	11:14:28	11.2411	11	39.453	AR05C	398	0.28	581.115	581.395	4516	3976	102377.0	-91.17	5625000	11625000	5062500	-23650	314147	835483027	-67.99	-68.20	41155548000	5365	1125000	5811147	-31273492000	1532	5811227	41155548000	1125000	-65	5811147	10865597220	-73.73	0.0000
AR05	C	05	AR	2	3	2490	11:08:37	11.1436	11	38.791	11:14:28	11.2411	11	39.453	AR05C	399	0.234667	581.653	581.888	4345	3834	42848.9	-89.51	5437500	11437500	3937500	-22753	319533	993681425	-66.33	-66.69	46551756000	5344	1125000	5816773	-34182100000	1478	5816908	46551756000	1125000	-61.64	5816773	12580015798	-72.99	0.1023
AR05	C	05	AR	2	3	2490	11:08:37	11.1436	11	38.791	11:14:28	11.2411	11	39.453	AR05C	400	0.384	582.157	582.541	3075	3308	42187.0	-81.31	5437500	7125000	1125000	-12438	324573	2432043988	-58.13	-58.92	38889512000	5138	1125000	5824747	-40172592000	0.944	5824883	40172592000	1125000	-49.51	5824747	11118119568	-63.08	0.8264
AR05	C	05	AR	2	3	2490	11:08:37	11.1436	11	38.791	11:14:28	11.2411	11	39.453	AR05C	401	1.12533	585.965	587.091	4396	4139	22956.7	-62.34	2062500	4687500	5062500	11183	362653	23476348797	-39.16	-39.23	223751056000	5390	4875000	5870107	-207682816000	2306	5869076	223751056000	4875000	-31.09	5864907	24331620497	-38.71	0.4668
AR05	C	05	AR	2	3	2490	11:08:37	11.1436	11	38.791	11:14:28	11.2411	11	39.453	AR05C	402	0.568	587.272	587.84	4788	4012	-96960.5	-39.30	2625000	5625000	6000000	31269	375720	336797087761	-16.12	-16.09	1842686592000	5202	6000000	5874853	-1596372224000	2065	5876126	1842686592000	6000000	-16.02	5873813	337029281794	-18.55	0.1925
AR05	C	05	AR	2	3	2490	11:08:37	11.1436	11	38.791	11:14:28	11.2411	11	39.453	AR05C	403	0.277333	587.912	588.189	3566	2766	32945.3	-54.74	1875000	3937500	1875000	12733	382120	57047457570	-31.56	-31.51	318065728000	4521	3562500	5880827	-365153696000	0.748	5880831	365153696000	3562500	-26.64	5880827	59207528566	-37.08	0.6154
AR05	C	05	AR	2	3	2490	11:08:37	11.1436	11	38.791	11:14:28	11.2411	11	39.453	AR05C	404	0.253333	588.328	588.581	5421	3947	65653.4	-71.21	5250000	12562500	4312500	-4129	386280	8359292869	-48.03	-48.20	66774300000	5755	7125000	5885227	-79649152000	1151	5885195	79649152000	7125000	-47.59	5885227	12504982374	-54.16	0.7684
AR06	A	06	AR	2	3	2230	11:05:09	11.0858	11	23.481	11:35:51	11.5975	11	42.707	AR06A	405	0.557333	589.733	590.291	2992	3382	19162.0	-50.84	375000	1687500	3187500	19628	0.6333	88904566676	-27.66	-27.66	611475648000	4927	3187500	5898320	-651517056000	1474	5898336	651517056000	3187500	-19.3	5898320	89215194642	-30.20	0.1731
AR06	A	06	AR	2	3	2230	11:05:09	11.0858	11	23.481	11:35:51	11.5975	11	42.707	AR06A	406	1.49867	590.805	592.304	4418	3864	-22048.6	-69.82	2625000	6937500	6375000	4945	17053	10016144321	-46.63	-46.62	60937096000	4699	6187500	5914267	-56546752000	3631	5914160	60937096000	6187500	-43.59	5914693	11340502561	-44.87	0.4421
AR06	A	06	AR	2	3	2230	11:05:09	11.0858	11	23.481	11:35:51	11.5975	11	42.707	AR06A	407	1.09867	592.771	593.869	4850	3756	-31924.6	-74.32	1687500	8250000	6375000	-0.905	36707	5903564961	-51.14	-51.22	49523672000	4988	6000000	5928747	-44358844000	1943	5928585	49523672000	6000000	-48.1	5931200	7587127675	-50.81	0.3163
AR06	A	06	AR	2	3	2230	11:05:09	11.0858	11	23.481	11:35:51	11.5975	11	42.707	AR06A	408	1.128	594.232	595.36	3970	3928	-35.4	-67.10	2812500	6187500	3000000	6438	51320	13829802853	-43.92	-43.82	92323344000	4821	2812500	5951547	-131676384000	2311	5951290	131676384000	2812500	-37.05	5943653	14642297709	-43.30	0.1182
AR06	A	06	AR	2	3	2230	11:05:09	11.0858	11	23.481	11:35:51	11.5975	11	42.707	AR06A	409	1.02667	595.691	596.717	3639	3774	8503.9	-58.11	750000	3750000	3000000	15014	65907	38969396810	-34.93	-34.82	254130688000	5228	2625000	5965333	-258362160000	2361	5965222	258362160000	2625000	-29.5	5958880	40081537985	-34.71	0.1922
AR06	A	06	AR	2	3	2230	11:05:09	11.0858	11	23.481	11:35:51	11.5975	11	42.707	AR06A	410	1.12533	597.032	598.157	4084	3831	-14924.5	-53.55	750000	4500000	3187500	19977	79320	64985295300	-30.37	-30.38	786636928000	5451	3187500	5979573	-672692480000	2290	5979512	786636928000	3187500	-22.79	5972347	65266708528	-29.87	0.1801
AR06	A	06	AR	2	3	2230	11:05:09	11.0858	11	23.481	11:35:51	11.5975	11	42.707	AR06A	411	0.234667	598.533	598.768	4671	4259	48277.1	-68.51	4687500	7687500	3937500	-1758	94333	11635484833	-45.33	-45.32	75858952000	5018	2437500	5985520	-61513964000	2902	5985573	75858952000	2437500	-42.57	5985520	12328478480	-51.62	0.0795
AR06	A	06	AR	2	3	2230	11:05:09	11.0858	11	23.481	11:35:51	11.5975	11	42.707	AR06A	412	0.2	600.803	601.003	5304	3734	66531.4	-74.70	4500000	8062500	5250000	-8630	117027	5871158820	-51.52	-51.26	69515248000	5403	6000000	6008373	-86807368000	1404	6008385	86807368000	6000000	-50.25	6008373	9851431799	-58.25	0.1733
AR06	A	06	AR	2	3	2230	11:05:09	11.0858	11	23.481	11:35:51	11.5975	11	42.707	AR06A	413	0.416	601.432	601.848	4762	4156	-39122.2	-62.66	3562500	4875000	4500000	6539	123320	23095332077	-39.47	-39.37	247860576000	5038	2437500	6015040	-259651936000	2686	6015039	259651936000	2437500	-32.62	6015040	23325345018	-43.18	0.1677
AR06	A	06	AR	2	3	2230	11:05:09	11.0858	11	23.481	11:35:51	11.5975	11	42.707	AR06A	414	0.838523	601.904	602.743	4772	3976	10156.9	-70.48	1687500	5625000	3375000	1755	128040	9207979759	-47.30	-47.36	101449696000	5522	4125000	6025947	-93667984000	1989	6026009	101449696000	4125000	-41.66	6025947	14374094653	-48.12	0.8243
AR06	A	06	AR	2	3	2230	11:05:09	11.0858	11	23.481	11:35:51	11.5975	11	42.707	AR06A	415	0.317333	602.832	603.149	4030	4167	21650.8	-63.61	1125000	2250000	3187500	4407	137320	20480223573	-40.43	-40.41	174415840000	4983	3937500	6031040	-189059504000	2780	6031021	189059504000	3937500	-34.17	6031040	20794880647	-45.40	0.8559
AR06	A	06	AR	2	3	2230	11:05:09	11.0858	11	23.481	11:35:51	11.5975	11	42.707	AR06A	416	0.584	603.464	604.048	4507	4368	22778.6	-66.29	1125000	5625000	3562500	4397	143640	15034183187	-43.11	-43.10	237718192000	5075	3187500	6039547	-190440128000	2966	6039543	237718192000	3187500	-33.92	6038720	15533681848	-45.43	0.6986
AR06	A	06	AR	2	3	2230	11:05:09	11.0858	11	23.481	11:35:51	11.5975	11	42.707	AR06A	417	0.258667	604.301	604.56	5258	4719	22758.1	-76.60	3000000	7312500	5062500	-9472	152013	4564670067	-53.42	-53.45	26887570000	5543	6375000	6044507	-25202624000	4030	6043922	26887570000	6375000	-56.63	6044507	6599757829	-59.32	0.5729
AR06	A	06	AR	2	3	2230	11:05:09	11.0858	11	23.481	11:35:51	11.5975	11	42.707	AR06A	418	1.02731	604.735	605.763	4191	3554	-44984.9	-79.92	937500	5062500	3187500	-6795	156354	3134474504	-56.74	-56.72	27774600000	5321	2625000	6056907	-35088108000	1389	6056895	35088108000	2625000	-52.45	6054960	4811318280	-56.60	0.7403
AR06	A	06	AR	2	3	2230	11:05:09	11.0858	11	23.481	11:35:51	11.5975	11	42.707	AR06A	419	0.933302	605.787	606.72	5090	4186	-14187.4	-76.60	3562500	7875000	3750000	-3901	166867	4598476520	-53.42	-53.39	47210388000	5354	3000000	6065840	-51692296000	2130	6065747	51692296000	3000000	-47.91	6064293	5751151718	-53.69	0.6877
AR06	A	06	AR	2	3	2230	11:05:09	11.0858	11	23.481	11:35:51	11.5975	11	42.707	AR06A	420	0.913999	607.654	608.568	3792	3508	-40045.4	-74.61	562500	5812500	2812500	-1996	185540	5749568106	-51.43	-51.45	52864436000	5485	2625000	6085307	-63337260000	2165	6085411	63337260000	2625000	-45.83	6085307	6973423945	-51.84	0.9591
AR06	A	06	AR	2	3	2230	11:05:09	11.0858	11	23.481	11:35:51	11.5975	11	42.707	AR06A	421	0.298667	608.616	608.915	4509	3857	-50387.6	-67.95	2062500	5625000	2625000	-0.160	195160	12232786386	-44.77	-44.89	172009376000	4864	1125000	6086533	-257721056000	2401	6086522	257721056000	1125000	-33.34	6086533	17626511945	-50.14	0.1250
AR06	A	06	AR	2	3	2230	11:05:09	11.0858	11	23.481	11:35:51	11.5975	11	42.707	AR06A	422	0.325333	608.957	609.283	4202	4034	-50103.6	-64.77	1312500	4687500	3187500	3396	198573	17749425861	-41.59	-41.65	144702208000	5299	3000000	6092187	-140136256000	2988	6091955	144702208000	3000000	-36.16	6090533	18139149045	-46.53	0.2951
AR06	A	06	AR	2	3	2230	11:05:09	11.0858	11	23.481	11:35:51	11.5975	11	42.707	AR06A	423	0.765333	609.312	610.077	4107	3619	24246.5	-63.34	1125000	4125000	3187500	8500	202120	21122154167	-40.16	-40.14	189301792000	5204	3000000	6094480	-178730208000	1985	6094564	189301792000	3000000	-34.55	6094480	23992896588	-41.31	0.1748
AR06	A	06	AR	2	3	2230	11:05:09	11.0858	11	23.481	11:35:51	11.5975	11	42.707	AR06A	424	1.05867	610.635	611.693	4145	3897	-83697.2	-52.65	1687500	3937500	5437500	20608	215347	72103918977	-29.47	-29.48	954566656000	5350	5625000	6114720	-904384256000	2368	6114717	954566656000	5625000	-18.93	6114720	72372034661	-29.23	0.7909
AR06	C	06	AR	2	3	2230	11:05:09	11.0858	11	23.481	11:35:51	11.5975	11	42.707	AR06C	425	1.17333	615.776	616.949	5891	4738	-19484.6	-64.77	4875000	10875000	4875000	8934	32760	17842193760	-41.59	-41.61	335868608000	5837	1687500	6164640	-336828672000	2855	6163947	336828672000	1687500	-37.28	6164640	21425471418	-40.92	0.5864
AR06	C	06	AR	2	3	2230	11:05:09	11.0858	11	23.481	11:35:51	11.5975	11	42.707	AR06C	426	0.512	617.035	617.547	5050	4407	-54219.6	-86.63	3937500	6937500	3187500	-16530	45347	1413989234	-63.45	-63.63	26384266000	5906	1125000	6171627	-34216712000	2547	6172298	34216712000	1125000	-57.74	6171627	8031861128	-66.54	0.2461
AR06	C	06	AR	2	3	2230	11:05:09	11.0858	11	23.481	11:35:51	11.5975	11	42.707	AR06C	427	0.573333	617.771	618.344	5715	4603	115882.9	-69.55	4312500	9750000	4125000	1035	52707	10146995206	-46.37	-46.51	328953376000	5794	1125000	6179813	-240712288000	2642	6179823	328953376000	1125000	-39.87	6179813	12381738071	-48.93	0.3645
AR06	C	06	AR	2	3	2230	11:05:09	11.0858	11	23.481	11:35:51	11.5975	11	42.707	AR06C	428	0.845333	618.571	619.416	4790	4160	10252.4	-66.73	2437500	8437500	3375000	5560	60707	14228632576	-43.55	-43.58	247801792000	5717	4312500	6185893	-339999392000	2296	6185896	339999392000	4312500	-35.6	6185893	15846144529	-44.31	0.0221
AR06	C	06	AR	2	3	2230	11:05:09	11.0858	11	23.481	11:35:51	11.5975	11	42.707	AR06C	429	0.282667	619.733	620.016	5265	4407	-13192.9	-88.11	3375000	7312500	3750000	-20592	72333	1245887090	-64.93	-64.73	41559960000	5486	2625000	6197467	-18327060000	2676	6197462	41559960000	2625000	-56.8	6197467	5226062108	-70.22	0.0381
AR06	C	06	AR	2	3	2230	11:05:09	11.0858	11	23.481	11:35:51	11.5975	11	42.707	AR06C	430	1.05867	625.688	626.747	4819	3834	-16593.0	-67.71	2812500	7500000	5437500	5548	131880	12764582182	-44.53	-44.52	134171776000	5257	6000000	6266507	-117413024000	1319	6266524	134171776000	6000000	-39.02	6259147	13773368436	-44.27	0.2141
AR06	C	06	AR	2	3	2230	11:05:09	11.0858	11	23.481	11:35:51	11.5975	11	42.707	AR06C	431	0.445333	626.88	627.325	4169	3567	32811.3	-64.16	3000000	7687500	3375000	5327	143800	19222761117	-40.98	-40.96	90748440000	5173	3000000	6271013	-84631304000	1733	6269688	90748440000	3000000	-39.24	6271013	20224511955	-44.48	0.4940
AR06	C	06	AR	2	3	2230	11:05:09	11.0858	11	23.481	11:35:51	11.5975	11	42.707	AR06C	432	0.917333	627.504	628.421	4172	3641	21795.4	-60.35	3000000	7125000	3375000	12274	150040	29778752603	-37.17	-37.16	196156288000	5563	3375000	6279227	-193107456000	2038	6279232	196156288000	3375000	-31.57	6279227	30832013128	-37.54	0.4548
AR06	C	06	AR	2	3	2230	11:05:09	11.0858	11	23.481	11:35:51	11.5975	11	42.707	AR06C	433	0.336	628.677	629.013	4963	4467	72817.8	-55.35	3000000	8250000	7125000	12949	161773	53385897861	-32.17	-32.09	323696000000	5423	7125000	6287920	-242694176000	3627	6287934	323696000000	7125000	-32.25	6287920	53962621870	-36.83	0.3413
AR06	C	06	AR	2	3	2230	11:05:09	11.0858	11	23.481	11:35:51	11.5975	11	42.707	AR06C	434	1.69867	629.157	630.856	5137	4443	-13278.1	-59.90	4500000	8250000	6937500	15405	166573	31366131962	-36.72	-36.71	286437952000	5594	6562500	6292640	-215823312000	1678	6292588	286437952000	6562500	-30.5	6294160	32350239541	-34.41	0.1509
AR06	C	06	AR	2	3	2230	11:05:09	11.0858	11	23.481	11:35:51	11.5975	11	42.707	AR06C	435	0.978667	631.381	632.36	3703	3507	-9764.1	-85.33	4875000	8812500	1312500	-12413	188813	1562985581	-62.15	-62.76	36086028000	5968	1125000	6322960	-47620580000	0.787	6321239	47620580000	1125000	-49.41	6322960	7955597358	-62.85	0.9346
AR06	C	06	AR	2	3	2230	11:05:09	11.0858	11	23.481	11:35:51	11.5975	11	42.707	AR06C	436	0.706667	632.44	633.147	3742	3151	-86212.4	-82.99	3375000	8625000	1312500	-11480	199400	2062683207	-59.81	-60.35	21804932000	5772	1125000	6325333	-35853760000	1222	6327926	35853760000	1125000	-53.24	6325333	4790573433	-61.86	0.1321
AR06	C	06	AR	2	3	2230	11:05:09	11.0858	11	23.481	11:35:51	11.5975	11	42.707	AR06C	437	0.376	633.539	633.915	3874	3693	25295.2	-94.16	4500000	9000000	1312500	-25373	210387	570090642	-70.98	-71.52	17752260000	5616	1125000	6336080	-16951908000	1064	6336215	17752260000	1125000	-65.48	6336080	5660628519	-75.77	0.1844
AR06	C	06	AR	2	3	2230	11:05:09	11.0858	11	23.481	11:35:51	11.5975	11	42.707	AR06C	438	0.272	635.608	635.88	3668	3479	26582.9	-102.84	937500	9187500	1312500	-35453	231080	221614521	-79.66	-79.73	23035864000	5103	1125000	6356747	-20832698000	1779	6357414	23035864000	1125000	-76.97	6356747	8063446725	-85.38	0.2451
AR06	C	06	AR	2	3	2230	11:05:09	11.0858	11	23.481	11:35:51	11.5975	11	42.707	AR06C	439	0.325333	639.627	639.952	3887	3848	-85.2	-92.28	4125000	9000000	1312500	-24154	271267	715363927	-69.10	-69.55	12259960000	5970	1125000	6398560	-17677106000	0.752	6396619	17677106000	1125000	-64.31	6398560	3112474898	-74.42	0.7025
AR06	C	06	AR	2	3	2230	11:05:09	11.0858	11	23.481	11:35:51	11.5975	11	42.707	AR06C	440	0.264	640.248	640.512	3996	3984	-20374.7	-94.97	5250000	9562500	1312500	-27707	277480	531465264	-71.79	-72.13	13506586000	5492	1125000	6403120	-18598534000	1875	6403112	18598534000	1125000	-65.88	6403120	3329303907	-77.91	0.2424
AR06	C	06	AR	2	3	2230	11:05:09	11.0858	11	23.481	11:35:51	11.5975	11	42.707	AR06C	441	0.866667	644.525	645.392	4979	3153	-31156.0	-68.47	5250000	9562500	6562500	3924	320253	11482491191	-45.29	-45.44	135679440000	5528	6750000	6447013	-124419096000	0.812	6446980	135679440000	6750000	-39.41	6447013	13627449427	-46.06	0.2031
AR06	C	06	AR	2	3	2230	11:05:09	11.0858	11	23.481	11:35:51	11.5975	11	42.707	AR06C	442	0.256	645.461	645.717	3051	2370	-70448.0	-76.92	375000	8062500	1312500	-9789	329613	4234643442	-53.74	-54.10	48117288000	4461	1125000	6456533	-56624376000	0.815	6455052	56624376000	1125000	-47.39	6456533	11103227389	-60.02	0.7500
AR06	C	06	AR	2	3	2230	11:05:09	11.0858	11	23.481	11:35:51	11.5975	11	42.707	AR06C	443	0.477333	645.749	646.227	3741	2727	-71869.7	-77.15	2250000	8250000	1312500	-7335	332493	4226219881	-53.97	-54.12	56670680000	5698	1312500	6459627	-47584424000	0.749	6459623	56670680000	1312500	-46.55	6458160	6630606009	-57.33	0.1397
AR06	C	06	AR	2	3	2230	11:05:09	11.0858	11	23.481	11:35:51	11.5975	11	42.707	AR06C	444	0.405333	646.501	646.907	5478	4472	8031.9	-61.89	3750000	8437500	8250000	7215	340013	24924072378	-38.71	-38.71	217616512000	5346	6187500	6465707	-184747184000	3046	6465656	217616512000	6187500	-37.32	6466213	25804087260	-42.63	0.2961
AR06	C	06	AR	2	3	2230	11:05:09	11.0858	11	23.481	11:35:51	11.5975	11	42.707	AR06C	445	0.4	646.984	647.384	4901	4286	-29230.9	-68.34	3937500	7875000	8062500	0.710	344840	11889901712	-45.16	-45.14	99680528000	5033	7312500	6471227	-83019208000	3041	6473311	99680528000	7312500	-46.13	6472133	20233820000	-49.11	0.5733
AR06	C	06	AR	2	3	2230	11:05:09	11.0858	11	23.481	11:35:51	11.5975	11	42.707	AR06C	446	1.25067	647.672	648.923	3814	3700	51919.9	-52.28	375000	6375000	3750000	21698	351720	75745083816	-29.10	-29.05	555525952000	5545	3562500	6480800	-504498688000	1837	6480683	555525952000	3562500	-21.76	6488133	76132484065	-28.08	0.9124
AR06	C	06	AR	2	3	2230	11:05:09	11.0858	11	23.481	11:35:51	11.5975	11	42.707	AR06C	447	0.941333	649.085	650.027	5048	4355	9384.1	-56.38	4875000	7312500	6562500	16374	365853	46889956028	-33.20	-33.22	322472064000	5537	3750000	6494560	-281348384000	2379	6493200	322472064000	3750000	-30.63	6491307	47506286479	-33.48	0.0482
AR06	C	06	AR	2	3	2230	11:05:09	11.0858	11	23.481	11:35:51	11.5975	11	42.707	AR06C	448	0.498667	650.549	651.048	5223	4053	-62318.8	-68.63	4875000	9562500	6750000	1370	380493	11355518610	-45.45	-45.53	105644928000	5521	3562500	6505920	-106905680000	1231	6506346	106905680000	3562500	-42.91	6505920	12732036255	-48.56	0.0856
AR07	A	07	AR	2	3	2425	10:55:29	10.9247	10	36.05	11:06:17	11.1047	11	34.809	AR07A	449	0.32	655.2	655.52	5667	4221	45839.1	-68.89	3937500	12562500	4500000	-0.802	0.0000	10971643645	-45.71	-45.83	101573888000	5663	6187500	6553093	-116349808000	0.813	6553093	116349808000	6187500	-43.87	6554560	15497880817	-50.78	0.8000
AR07	A	07	AR	2	3	2425	10:55:29	10.9247	10	36.05	11:06:17	11.1047	11	34.809	AR07A	450	0.232	655.603	655.835	4911	4406	108757.3	-53.60	3187500	9187500	7500000	13060	0.4027	64637623144	-30.42	-30.43	422635456000	5268	7500000	6557227	-369097216000	3264	6557260	422635456000	7500000	-29.79	6557227	65598308025	-36.77	0.5116
AR07	A	07	AR	2	3	2425	10:55:29	10.9247	10	36.05	11:06:17	11.1047	11	34.809	AR07A	451	0.288	655.912	656.2	4932	4259	42100.2	-60.86	2250000	9750000	6562500	6776	0.7120	28433007802	-37.68	-37.56	234665264000	5830	6750000	6560613	-244410528000	1326	6560601	244410528000	6750000	-30.15	6560613	30082699635	-42.97	0.5185
AR07	A	07	AR	2	3	2425	10:55:29	10.9247	10	36.05	11:06:17	11.1047	11	34.809	AR07A	452	2.29067	656.443	658.733	5201	4418	-334646.8	-37.31	2437500	8437500	5062500	39291	12427	422576963599	-14.13	-14.12	2147483648000	5532	5250000	6577600	-2147483648000	3102	6569846	2147483648000	5250000	-11.22	6584213	422850189759	-10.52	0.8636
AR07	A	07	AR	2	3	2425	10:55:29	10.9247	10	36.05	11:06:17	11.1047	11	34.809	AR07A	453	0.864	658.773	659.637	5342	4801	72713.3	-45.68	3187500	7875000	5250000	26704	35733	161713988533	-22.50	-22.46	1819540480000	5707	7312500	6590107	-1420516352000	2828	6588987	1819540480000	7312500	-18.97	6587867	162395052529	-23.10	0.0154
AR07	A	07	AR	2	3	2425	10:55:29	10.9247	10	36.05	11:06:17	11.1047	11	34.809	AR07A	454	0.226667	660.064	660.291	5976	4980	-159795.7	-59.76	8062500	12937500	9000000	6843	48640	32053050764	-36.58	-36.52	336476608000	5810	3750000	6601120	-360483328000	4045	6601085	360483328000	3750000	-36.11	6600720	35424788069	-42.97	0.0353
AR07	A	07	AR	2	3	2425	10:55:29	10.9247	10	36.05	11:06:17	11.1047	11	34.809	AR07A	455	0.301333	660.352	660.653	4436	4356	1713.1	-39.81	937500	4500000	3750000	28022	51520	318634786459	-16.63	-16.57	1856001792000	5332	3750000	6605627	-1887079168000	2128	6605477	1887079168000	3750000	-12.19	6605627	318813450225	-21.78	0.6991
AR07	A	07	AR	2	3	2425	10:55:29	10.9247	10	36.05	11:06:17	11.1047	11	34.809	AR07A	456	0.392	661.317	661.709	4388	3975	-45664.9	-37.02	1125000	5062500	3375000	31947	61173	440300824079	-13.84	-13.76	2147483648000	5588	3187500	6615493	-2137678080000	2630	6615490	2147483648000	3187500	-10.7	6616427	440485879913	-17.83	0.8299
AR07	A	07	AR	2	3	2425	10:55:29	10.9247	10	36.05	11:06:17	11.1047	11	34.809	AR07A	457	0.285333	661.875	662.16	4308	3765	-131954.3	-34.91	1125000	4125000	3937500	32685	66747	560104475020	-11.73	-11.67	2147483648000	5217	3562500	6619680	-2147483648000	2453	6619026	2147483648000	3562500	-8.29	6619680	560300868907	-17.12	0.3271
AR07	A	07	AR	2	3	2425	10:55:29	10.9247	10	36.05	11:06:17	11.1047	11	34.809	AR07A	458	0.36	662.691	663.051	4459	4332	29295.2	-46.31	2062500	5062500	3937500	22289	74907	148807941683	-23.13	-23.19	1504167040000	5512	3937500	6630000	-1103077376000	2332	6630003	1504167040000	3937500	-16.58	6626987	148967239243	-27.62	0.0222
AR07	A	07	AR	2	3	2425	10:55:29	10.9247	10	36.05	11:06:17	11.1047	11	34.809	AR07A	459	0.338667	664.669	665.008	5268	4392	-16798.9	-54.90	3937500	8250000	6375000	13435	94693	56037462329	-31.72	-31.67	544538816000	5164	3750000	6648453	-435095264000	2393	6648474	544538816000	3750000	-28.75	6649280	57875056062	-36.37	0.7638
AR07	A	07	AR	2	3	2425	10:55:29	10.9247	10	36.05	11:06:17	11.1047	11	34.809	AR07A	460	0.992	665.328	666.32	4280	4113	80490.8	-50.96	3375000	6187500	6000000	22023	101280	87655601473	-27.78	-27.78	948539904000	5323	3375000	6660960	-602819008000	2950	6661421	948539904000	3375000	-24.57	6654640	87969689147	-27.82	0.1371
AR07	A	07	AR	2	3	2425	10:55:29	10.9247	10	36.05	11:06:17	11.1047	11	34.809	AR07A	461	1.72256	666.576	668.299	4484	4097	5441.5	-57.15	3375000	6000000	6187500	18216	113761	43089723014	-33.97	-33.95	573038080000	4990	6375000	6681387	-406848672000	2968	6681454	573038080000	6375000	-27.63	6681387	44837573381	-31.59	0.9070
AR07	A	07	AR	2	3	2425	10:55:29	10.9247	10	36.05	11:06:17	11.1047	11	34.809	AR07A	462	1.01253	669.526	670.539	4728	4368	85651.3	-47.97	3562500	7500000	6750000	25090	143261	122556300619	-24.79	-24.87	2147483648000	5639	7500000	6704107	-1683495552000	2530	6703816	2147483648000	7500000	-16.06	6704107	123012628293	-24.82	0.8734
AR07	A	07	AR	2	3	2425	10:55:29	10.9247	10	36.05	11:06:17	11.1047	11	34.809	AR07A	463	0.949333	670.88	671.829	4445	4068	-45691.5	-41.83	3375000	7125000	4687500	30950	156800	250784348581	-18.65	-18.65	1479473920000	5330	7312500	6714507	-1381710976000	2077	6714990	1479473920000	7312500	-17.2	6710533	251329595592	-18.88	0.1803
AR07	A	07	AR	2	3	2425	10:55:29	10.9247	10	36.05	11:06:17	11.1047	11	34.809	AR07A	464	0.792837	672.052	672.845	4579	4134	-59126.7	-44.27	3375000	7312500	4875000	27731	168525	189391902671	-21.09	-21.09	1715624192000	5798	7312500	6726453	-1632371200000	1630	6726541	1715624192000	7312500	-16.51	6726453	189649027032	-22.10	0.7475
AR07	A	07	AR	2	3	2425	10:55:29	10.9247	10	36.05	11:06:17	11.1047	11	34.809	AR07A	465	0.378667	673.069	673.448	5018	4471	11686.4	-47.70	2812500	7125000	6375000	21085	178693	128502224440	-24.52	-24.46	1302453376000	5504	6937500	6731760	-1378889728000	3020	6731716	1378889728000	6937500	-18.55	6731760	128959786606	-28.68	0.2766
AR07	A	07	AR	2	3	2425	10:55:29	10.9247	10	36.05	11:06:17	11.1047	11	34.809	AR07A	466	0.938667	673.592	674.531	4699	4366	-34616.8	-43.58	1125000	6375000	3562500	29158	183920	205903385552	-20.40	-20.37	2147483648000	5526	3375000	6737893	-1714739840000	2194	6737614	2147483648000	3375000	-16.26	6743840	206098088992	-20.64	0.8438
AR07	A	07	AR	2	3	2425	10:55:29	10.9247	10	36.05	11:06:17	11.1047	11	34.809	AR07A	467	0.582404	674.765	675.348	4919	4245	1628.5	-47.55	3562500	8250000	4125000	23115	195653	129933697943	-24.37	-24.36	1774707968000	5447	3937500	6750213	-1321615488000	2285	6750224	1774707968000	3937500	-18.28	6750213	130203433481	-26.71	0.4404
AR07	A	07	AR	2	3	2425	10:55:29	10.9247	10	36.05	11:06:17	11.1047	11	34.809	AR07A	468	0.855076	675.544	676.399	4700	4429	-130355.0	-40.66	1500000	5625000	3750000	31671	203440	286999074215	-17.48	-17.48	2147483648000	5759	3562500	6759813	-2147483648000	2832	6759152	2147483648000	3562500	-14.05	6759813	287340689797	-18.16	0.5125
AR07	A	07	AR	2	3	2425	10:55:29	10.9247	10	36.05	11:06:17	11.1047	11	34.809	AR07A	469	0.266667	676.579	676.845	4641	3956	-14145.2	-45.52	1312500	5250000	3750000	21741	213787	160784597218	-22.34	-22.51	1493933952000	5082	3750000	6767600	-1125232640000	2377	6766401	1493933952000	3750000	-20.92	6767600	161182675276	-28.25	0.6768
AR07	A	07	AR	2	3	2425	10:55:29	10.9247	10	36.05	11:06:17	11.1047	11	34.809	AR07A	470	0.248	676.973	677.221	5005	4285	57357.4	-48.81	3375000	7687500	4687500	18140	217733	112986348532	-25.63	-25.58	899717760000	5305	3562500	6770933	-714698880000	2730	6770941	899717760000	3562500	-24.23	6770933	113154110305	-31.63	0.4783
AR07	A	07	AR	2	3	2425	10:55:29	10.9247	10	36.05	11:06:17	11.1047	11	34.809	AR07A	471	1.624	677.76	679.384	4679	4127	9831.1	-43.95	3187500	6375000	3937500	31164	225600	196171331617	-20.77	-20.79	1820117248000	5082	3562500	6788160	-1151038976000	2612	6788649	1820117248000	3562500	-20.19	6792453	196523202966	-18.68	0.9146
AR07	A	07	AR	2	3	2425	10:55:29	10.9247	10	36.05	11:06:17	11.1047	11	34.809	AR07A	472	1.984	679.653	681.637	4503	4055	33102.3	-45.62	3187500	4875000	3750000	30367	244533	162625948430	-22.44	-22.41	1496354816000	4991	3187500	6807360	-1019345792000	2815	6810563	1496354816000	3187500	-21.42	6807360	162781467252	-19.44	0.5457
AR07	A	07	AR	2	3	2425	10:55:29	10.9247	10	36.05	11:06:17	11.1047	11	34.809	AR07A	473	0.205333	681.928	682.133	4591	3999	-69893.3	-56.81	3000000	5062500	3187500	9317	267280	44856979828	-33.63	-33.60	520365472000	4770	2812500	6819573	-340543136000	2876	6819563	520365472000	2812500	-31.86	6819573	48041698831	-40.48	0.1316
AR07	A	07	AR	2	3	2425	10:55:29	10.9247	10	36.05	11:06:17	11.1047	11	34.809	AR07A	474	1.58133	682.168	683.749	4352	3946	47099.6	-48.55	3000000	4875000	3750000	26439	269680	116537015714	-25.37	-25.31	1051840512000	5047	3187500	6828453	-601560256000	2504	6833539	1051840512000	3187500	-23.99	6821973	116717918041	-23.32	0.0169
AR07	A	07	AR	2	3	2425	10:55:29	10.9247	10	36.05	11:06:17	11.1047	11	34.809	AR07A	475	1.08238	684.072	685.155	4609	4119	11446.0	-53.66	3562500	5812500	3562500	19687	288723	63464135454	-30.48	-30.59	674681536000	5326	3000000	6849733	-520482976000	2204	6847609	674681536000	3000000	-24.62	6849733	64369233107	-30.24	0.8321
AR07	A	07	AR	2	3	2425	10:55:29	10.9247	10	36.05	11:06:17	11.1047	11	34.809	AR07A	476	1.78008	685.516	687.296	4164	3868	62374.0	-50.12	3187500	4687500	3562500	25395	303159	96824504328	-26.93	-26.92	888137600000	4837	3187500	6869147	-605022848000	2689	6869140	888137600000	3187500	-22.46	6869147	97409891968	-24.41	0.7856
AR07	A	07	AR	2	3	2425	10:55:29	10.9247	10	36.05	11:06:17	11.1047	11	34.809	AR07A	477	1.09391	687.509	688.603	4572	4020	14349.4	-55.65	3375000	5250000	3562500	17750	323088	51132778925	-32.47	-32.46	562571392000	5376	3000000	6883040	-391611968000	2244	6883033	562571392000	3000000	-26.7	6879227	53065170385	-32.07	0.3780
AR07	A	07	AR	2	3	2425	10:55:29	10.9247	10	36.05	11:06:17	11.1047	11	34.809	AR07A	478	0.948025	688.905	689.853	5145	4072	800.4	-55.41	3750000	7687500	3937500	17371	337053	52476316391	-32.23	-32.24	713859840000	5205	7125000	6898160	-618555968000	2461	6898101	713859840000	7125000	-26.54	6898160	52993233069	-32.47	0.9606
AR07	A	07	AR	2	3	2425	10:55:29	10.9247	10	36.05	11:06:17	11.1047	11	34.809	AR07A	479	0.296	690.003	690.299	5748	4749	47550.3	-66.23	9000000	12750000	10125000	1529	348027	14944778090	-43.05	-43.15	119153560000	5615	12750000	6902107	-117167160000	2990	6900967	119153560000	12750000	-44.21	6901600	19061985641	-48.44	0.5315
AR07	A	07	AR	2	3	2425	10:55:29	10.9247	10	36.05	11:06:17	11.1047	11	34.809	AR07A	480	0.234667	690.677	690.912	2807	3107	13071.4	-82.89	375000	6187500	1125000	-16134	354773	2013585072	-59.71	-60.56	68904024000	5180	1125000	6908400	-49716080000	0.984	6908169	68904024000	1125000	-54.37	6908400	16929690249	-66.85	0.6932
AR07	C	07	AR	2	3	2425	10:55:29	10.9247	10	36.05	11:06:17	11.1047	11	34.809	AR07C	481	0.514667	691.269	691.784	5693	4658	-3425.9	-62.61	3750000	12187500	12000000	7530	0.0693	22926884923	-39.43	-39.43	160160864000	5649	12937500	6913760	-215728304000	3329	6913662	215728304000	12937500	-40.07	6914107	24341074315	-42.32	0.2746
AR07	C	07	AR	2	3	2425	10:55:29	10.9247	10	36.05	11:06:17	11.1047	11	34.809	AR07C	482	0.704	691.968	692.672	5153	4671	37051.4	-51.84	2250000	8812500	3750000	19651	0.7680	78875234376	-28.66	-28.70	845885184000	5598	3375000	6919947	-970752128000	2583	6920509	970752128000	3375000	-24.05	6922720	80062864938	-30.22	0.4318
AR07	C	07	AR	2	3	2425	10:55:29	10.9247	10	36.05	11:06:17	11.1047	11	34.809	AR07C	483	0.714667	692.773	693.488	4908	4871	50861.4	-51.63	1687500	8062500	3562500	19929	15733	81772640097	-28.45	-28.39	691843456000	5811	3187500	6931120	-705815296000	3134	6931121	705815296000	3187500	-21.61	6931120	82677947354	-29.85	0.4739
AR07	C	07	AR	2	3	2425	10:55:29	10.9247	10	36.05	11:06:17	11.1047	11	34.809	AR07C	484	0.474667	693.528	694.003	4388	4055	32842.5	-44.71	1312500	5062500	3750000	25053	23280	181632530758	-21.53	-21.45	1590422784000	5372	3562500	6938453	-1312880128000	2124	6938538	1590422784000	3562500	-17.27	6938453	181902219819	-24.69	0.6667
AR07	C	07	AR	2	3	2425	10:55:29	10.9247	10	36.05	11:06:17	11.1047	11	34.809	AR07C	485	0.442667	694.109	694.552	4046	4233	-49713.6	-50.64	937500	3937500	3937500	18828	29093	91383904074	-27.46	-27.42	707550976000	5684	3750000	6943307	-918221504000	2466	6943292	918221504000	3750000	-19.42	6943307	92128636955	-30.96	0.4970
AR07	C	07	AR	2	3	2425	10:55:29	10.9247	10	36.05	11:06:17	11.1047	11	34.809	AR07C	486	0.517333	694.611	695.128	3917	4058	-16544.5	-50.14	750000	3750000	3750000	20019	34107	97309397391	-26.96	-26.88	1117401344000	5645	3750000	6949707	-946758720000	1657	6949712	1117401344000	3750000	-17.33	6949707	97593189546	-29.74	0.6959
AR07	C	07	AR	2	3	2425	10:55:29	10.9247	10	36.05	11:06:17	11.1047	11	34.809	AR07C	487	0.282667	695.549	695.832	4741	4233	130370.3	-44.04	1500000	5062500	3937500	23517	43493	196937125433	-20.86	-20.75	1505248384000	5635	3562500	6956187	-1030686592000	2328	6956509	1505248384000	3562500	-20.38	6958213	197071122962	-26.24	0.9623
AR07	C	07	AR	2	3	2425	10:55:29	10.9247	10	36.05	11:06:17	11.1047	11	34.809	AR07C	488	1.016	696.275	697.291	4745	3900	-17198.5	-58.11	3375000	5250000	3750000	14964	50747	39189632202	-34.93	-34.78	521228128000	5409	3187500	6967787	-474736032000	1295	6966962	521228128000	3187500	-30.33	6962907	39425222186	-34.71	0.0132
AR07	C	07	AR	2	3	2425	10:55:29	10.9247	10	36.05	11:06:17	11.1047	11	34.809	AR07C	489	1.09018	698.446	699.536	3593	3135	-22256.0	-75.55	2437500	7125000	1312500	-2174	72458	5052263719	-52.37	-52.57	58470700000	5491	1312500	6994133	-58695144000	0.966	6984645	58695144000	1312500	-48.98	6994133	8926760026	-52.19	0.8873
AR07	C	07	AR	2	3	2425	10:55:29	10.9247	10	36.05	11:06:17	11.1047	11	34.809	AR07C	490	2.18933	700.277	702.467	2751	2255	-33578.7	-76.57	187500	6937500	1312500	-0.163	90773	4265463404	-53.39	-54.04	78060912000	4890	1125000	7007227	-78733128000	1378	7015726	78733128000	1125000	-48.46	7007227	11754194611	-50.64	0.2034
AR07	C	07	AR	2	3	2425	10:55:29	10.9247	10	36.05	11:06:17	11.1047	11	34.809	AR07C	491	0.32	703.573	703.893	2703	2518	-72233.8	-83.55	375000	5625000	1125000	-15460	123733	1880935087	-60.37	-61.15	18268924000	4992	1125000	7036773	-25134306000	0.746	7036467	25134306000	1125000	-54.01	7036773	5226582723	-66.10	0.3250
AR07	C	07	AR	2	3	2425	10:55:29	10.9247	10	36.05	11:06:17	11.1047	11	34.809	AR07C	492	0.28	705.144	705.424	3084	2634	-3557.2	-84.33	2250000	5625000	1312500	-16815	139440	1760076434	-61.15	-61.73	15176573000	5336	1125000	7052053	-21182020000	0.595	7052421	21182020000	1125000	-55.99	7052053	5195387726	-67.26	0.2190
AR07	C	07	AR	2	3	2425	10:55:29	10.9247	10	36.05	11:06:17	11.1047	11	34.809	AR07C	493	1.52533	706.501	708.027	3943	3125	-33510.6	-75.49	5062500	7875000	1500000	-0.650	153013	5086941001	-52.31	-52.51	43134724000	4571	1312500	7075947	-43845368000	1685	7070187	43845368000	1312500	-49.74	7077733	7646148478	-50.68	0.8339
AR07	C	07	AR	2	3	2425	10:55:29	10.9247	10	36.05	11:06:17	11.1047	11	34.809	AR07C	494	1.072	708.44	709.512	4008	3372	-42145.3	-74.74	4875000	7500000	1500000	-1428	172400	5556883994	-51.56	-51.74	30671510000	5452	1312500	7094800	-40151012000	0.960	7084528	40151012000	1312500	-45.81	7091173	6824656632	-51.44	0.6318
AR07	C	07	AR	2	3	2425	10:55:29	10.9247	10	36.05	11:06:17	11.1047	11	34.809	AR07C	495	2.22667	710.008	712.235	5536	4228	11808.6	-74.49	7687500	11812500	6562500	1994	188080	5758364997	-51.31	-51.43	82456976000	5690	1312500	7122187	-82179232000	2468	7116820	82456976000	1312500	-48.72	7121733	11358303692	-47.96	0.9725
AR07	C	07	AR	2	3	2425	10:55:29	10.9247	10	36.05	11:06:17	11.1047	11	34.809	AR07C	496	1.33333	713.005	714.339	5132	3999	-29803.5	-76.17	7125000	11437500	3187500	-1911	218053	4707039110	-52.99	-53.18	51051916000	5769	1312500	7142613	-58187436000	0.311	7130181	58187436000	1312500	-49.68	7141280	8565201668	-51.93	0.8420
AR07	C	07	AR	2	3	2425	10:55:29	10.9247	10	36.05	11:06:17	11.1047	11	34.809	AR07C	497	1.16267	714.571	715.733	4336	3543	-17190.2	-77.25	5625000	10500000	1500000	-3587	233707	4122749789	-54.07	-54.33	55999568000	5568	1125000	7145867	-68126672000	0.813	7145988	68126672000	1125000	-48.03	7145867	8446682689	-53.68	0.0138
AR07	C	07	AR	2	3	2425	10:55:29	10.9247	10	36.05	11:06:17	11.1047	11	34.809	AR07C	498	0.512	718.536	719.048	4249	3521	-5351.1	-81.50	6375000	10125000	1500000	-11377	273360	2477119917	-58.32	-58.76	36531680000	5097	1125000	7185973	-39478072000	0.868	7185742	39478072000	1125000	-52.19	7185973	5931696222	-61.67	0.1198
AR07	C	07	AR	2	3	2425	10:55:29	10.9247	10	36.05	11:06:17	11.1047	11	34.809	AR07C	499	0.642667	719.221	719.864	5770	4754	-11152.1	-67.49	7500000	12000000	7687500	3611	280213	13029615101	-44.31	-44.34	105358560000	5682	7500000	7194453	-117007624000	2109	7198183	117007624000	7500000	-44.36	7194453	15394543945	-46.26	0.3485
AR07	C	07	AR	2	3	2425	10:55:29	10.9247	10	36.05	11:06:17	11.1047	11	34.809	AR07C	500	0.858667	720.059	720.917	4138	4438	-77392.6	-43.74	3750000	8250000	3937500	28616	288587	201462446688	-20.56	-20.55	2147483648000	5578	3750000	7204960	-2147483648000	2413	7204949	2147483648000	3750000	-10	7202960	202080988805	-21.22	0.2764
AR07	C	07	AR	2	3	2425	10:55:29	10.9247	10	36.05	11:06:17	11.1047	11	34.809	AR07C	501	0.698667	721.229	721.928	4587	4256	4451.8	-50.58	2062500	5250000	3562500	20884	300293	91642129059	-27.40	-27.40	1014092544000	5622	3375000	7214560	-1057786240000	2094	7214469	1057786240000	3375000	-19.26	7214560	92285236693	-28.95	0.3244
AR07	C	07	AR	2	3	2425	10:55:29	10.9247	10	36.05	11:06:17	11.1047	11	34.809	AR07C	502	0.634667	722.411	723.045	4916	4126	-38039.5	-56.33	2437500	7312500	3750000	14721	312107	46792007775	-33.15	-33.24	562030656000	5664	3187500	7227333	-442136992000	2027	7228619	562030656000	3187500	-24.98	7227333	47798447465	-35.21	0.5084
AR07	C	07	AR	2	3	2425	10:55:29	10.9247	10	36.05	11:06:17	11.1047	11	34.809	AR07C	503	0.357333	723.805	724.163	4123	3347	-97540.2	-42.98	3375000	4500000	3562500	25590	326053	220362524750	-19.80	-19.78	1341798912000	4957	6750000	7238640	-1051918784000	2276	7238635	1341798912000	6750000	-17.8	7238640	220528731731	-24.25	0.1642
AR07	C	07	AR	2	3	2425	10:55:29	10.9247	10	36.05	11:06:17	11.1047	11	34.809	AR07C	504	0.245333	724.2	724.445	4006	3444	-76773.7	-48.16	1500000	3937500	4125000	18790	330000	121992055900	-24.98	-24.91	667104320000	5274	4312500	7243520	-742935168000	1955	7243656	742935168000	4312500	-20.83	7243520	122071445304	-31.01	0.6196
AR07	C	07	AR	2	3	2425	10:55:29	10.9247	10	36.05	11:06:17	11.1047	11	34.809	AR07C	505	0.218667	724.853	725.072	4359	4175	-23014.6	-45.33	2625000	4500000	3562500	21127	336533	168490103338	-22.15	-22.11	1139184256000	5616	3375000	7250187	-891995712000	2419	7250189	1139184256000	3375000	-16.85	7250187	168741444011	-28.71	0.7561
AR08	A	08	AR	2	3	2100	11:21:56	11.3656	11	37.153	11:25:16	11.4211	11	35.863	AR08A	506	1.4907	726.314	727.805	5666	4306	1213.7	-67.24	6375000	11812500	8062500	7502	0.3142	13389724819	-44.05	-44.10	128233672000	5148	7500000	7268213	-121824184000	3854	7269697	128233672000	7500000	-40.66	7266400	15264723870	-42.37	0.2186
AR08	A	08	AR	2	3	2100	11:21:56	11.3656	11	37.153	11:25:16	11.4211	11	35.863	AR08A	507	0.506667	729.04	729.547	5364	4388	28888.9	-54.64	3375000	9750000	7125000	15438	30400	57744937900	-31.45	-31.41	715846272000	5294	7687500	7292400	-576641600000	2412	7292363	715846272000	7687500	-26.63	7292400	58523749201	-34.36	0.3947
AR08	A	08	AR	2	3	2100	11:21:56	11.3656	11	37.153	11:25:16	11.4211	11	35.863	AR08A	508	0.221333	729.717	729.939	5675	4802	-29401.7	-56.55	6562500	10312500	6375000	9951	37173	46100153409	-33.37	-33.36	318619712000	5549	2625000	7298933	-308857952000	3861	7298914	318619712000	2625000	-32.14	7298933	48729708422	-39.91	0.7952
AR08	A	08	AR	2	3	2100	11:21:56	11.3656	11	37.153	11:25:16	11.4211	11	35.863	AR08A	509	0.502132	729.97	730.472	5749	4409	-52180.9	-62.82	5062500	10687500	6750000	7206	39703	22373369013	-39.64	-39.64	236964928000	5522	2062500	7304293	-298818144000	3056	7303481	298818144000	2062500	-38.8	7301013	25207739369	-42.64	0.2606
AR08	A	08	AR	2	3	2100	11:21:56	11.3656	11	37.153	11:25:16	11.4211	11	35.863	AR08A	510	0.832	730.565	731.397	4018	3972	-3568.0	-47.77	2812500	7500000	3375000	24453	45653	127756941068	-24.58	-24.51	892428288000	5184	3000000	7313227	-755988352000	2458	7313245	892428288000	3000000	-19.77	7309173	127923392529	-25.31	0.4231
AR08	A	08	AR	2	3	2100	11:21:56	11.3656	11	37.153	11:25:16	11.4211	11	35.863	AR08A	511	1.93333	731.704	733.637	4143	3428	-244498.8	-36.18	1125000	4687500	3562500	39697	57040	481137077843	-12.99	-12.99	2147483648000	4731	3187500	7324880	-2147483648000	2179	7333148	2147483648000	3187500	-10.06	7324880	481278021866	-10.13	0.4055
AR08	A	08	AR	2	3	2100	11:21:56	11.3656	11	37.153	11:25:16	11.4211	11	35.863	AR08A	512	1.61333	733.755	735.368	4223	3814	-27953.4	-37.32	2812500	6750000	3375000	37769	77547	421819915677	-14.14	-14.14	1736209536000	5089	3187500	7345467	-1661027072000	3355	7338186	1736209536000	3187500	-14.21	7337760	421867523554	-12.06	0.0132
AR08	A	08	AR	2	3	2100	11:21:56	11.3656	11	37.153	11:25:16	11.4211	11	35.863	AR08A	513	3.5162	735.587	739.103	3494	4250	-36072.7	-55.92	375000	6750000	2812500	22545	95867	49180316543	-32.74	-32.80	658910528000	5633	2812500	7356907	-833021696000	2768	7356780	833021696000	2812500	-20.05	7375307	49451566366	-27.34	0.5531
AR08	A	08	AR	2	3	2100	11:21:56	11.3656	11	37.153	11:25:16	11.4211	11	35.863	AR08A	514	2.65188	746.949	749.601	5160	4209	-78765.3	-71.77	3750000	9750000	10312500	5473	209487	7954309381	-48.59	-48.63	54851176000	5283	3187500	7470907	-73710232000	3240	7493021	73710232000	3187500	-46.73	7473200	9622606485	-44.39	0.1398
AR08	A	08	AR	2	3	2100	11:21:56	11.3656	11	37.153	11:25:16	11.4211	11	35.863	AR08A	515	1.27102	749.805	751.076	4378	3467	-67237.7	-85.32	2625000	9937500	3187500	-11273	238046	1589086397	-62.14	-62.62	39816828000	6199	3375000	7498693	-50269640000	0.518	7498697	50269640000	3375000	-47.67	7503440	10503436447	-61.57	0.4244
AR08	A	08	AR	2	3	2100	11:21:56	11.3656	11	37.153	11:25:16	11.4211	11	35.863	AR08A	516	3.34232	751.311	754.653	5103	4532	-79558.2	-77.93	1500000	10125000	9937500	0.316	253109	3919776486	-54.75	-54.77	29177250000	5452	10125000	7539573	-48971724000	2185	7539575	48971724000	10125000	-50.12	7528827	6622868508	-49.53	0.4704
AR08	A	08	AR	2	3	2100	11:21:56	11.3656	11	37.153	11:25:16	11.4211	11	35.863	AR08A	519	2.85588	754.967	757.823	5215	4018	-101364.3	-79.22	3937500	10687500	9750000	-1663	289671	3349332644	-56.04	-56.14	35070656000	5340	9750000	7569787	-55558444000	3628	7569786	55558444000	9750000	-53.06	7550107	5308253311	-51.58	0.0150
AR08	A	08	AR	2	3	2100	11:21:56	11.3656	11	37.153	11:25:16	11.4211	11	35.863	AR08A	520	2.65754	758.121	760.779	5591	4188	-84440.9	-72.36	4312500	10125000	9750000	4891	321211	7411206909	-49.18	-49.24	226333296000	5510	5437500	7605867	-136420064000	3793	7605865	226333296000	5437500	-42.32	7592853	9882339567	-45.00	0.4378
AR08	A	08	AR	2	3	2100	11:21:56	11.3656	11	37.153	11:25:16	11.4211	11	35.863	AR08A	521	1.25715	761.087	762.344	5737	3833	-85483.3	-70.01	4500000	10312500	6750000	3992	350868	9618556354	-46.83	-46.98	191332656000	5621	1875000	7611227	-249321536000	0.851	7611204	249321536000	1875000	-37.52	7621413	13499894247	-45.98	0.8386
AR08	C	08	AR	2	3	2100	11:21:56	11.3656	11	37.153	11:25:16	11.4211	11	35.863	AR08C	522	0.336	763.421	763.757	4774	4015	33638.8	-61.04	4125000	6937500	8062500	7258	0.2213	27503578052	-37.86	-37.85	97916192000	5393	7687500	7635680	-105788016000	3202	7636291	105788016000	7687500	-39.39	7636213	29497390510	-42.59	0.5952
AR08	C	08	AR	2	3	2100	11:21:56	11.3656	11	37.153	11:25:16	11.4211	11	35.863	AR08C	523	0.549333	763.923	764.472	5826	4685	-5945.6	-60.75	7312500	10500000	7312500	9671	0.7227	28285287147	-37.57	-37.61	363798432000	5585	4125000	7642507	-275150240000	3000	7643618	363798432000	4125000	-37.95	7639493	31631892952	-40.21	0.0485
AR08	C	08	AR	2	3	2100	11:21:56	11.3656	11	37.153	11:25:16	11.4211	11	35.863	AR08C	524	1.02133	768.808	769.829	2712	3868	-78702.1	-78.56	187500	11250000	12187500	-5457	56080	3653249322	-55.38	-55.39	43070996000	5808	12375000	7692107	-37646108000	1717	7688720	43070996000	12375000	-49.87	7689200	9944052606	-55.29	0.1097
AR08	C	08	AR	2	3	2100	11:21:56	11.3656	11	37.153	11:25:16	11.4211	11	35.863	AR08C	525	0.258667	770.133	770.392	4039	3948	342.8	-91.34	5437500	10875000	2062500	-24169	69333	800381474	-68.16	-68.57	18955620000	5674	1125000	7702373	-21720246000	1194	7702094	21720246000	1125000	-62.18	7702373	5431013186	-74.45	0.4021
AR08	C	08	AR	2	3	2100	11:21:56	11.3656	11	37.153	11:25:16	11.4211	11	35.863	AR08C	526	0.266667	784.875	785.141	5632	3935	49120.1	-80.33	4500000	11062500	6187500	-13021	216747	2986330327	-57.15	-57.14	33966564000	5591	7875000	7849840	-42750680000	1162	7849705	42750680000	7875000	-56.14	7849280	6191235813	-62.88	0.2000
AR08	C	08	AR	2	3	2100	11:21:56	11.3656	11	37.153	11:25:16	11.4211	11	35.863	AR08C	527	0.458667	785.432	785.891	5120	3824	-20866.3	-72.40	4125000	8812500	7500000	-2753	222320	7517662027	-49.22	-49.12	70276152000	5596	7125000	7858053	-75075816000	1493	7858089	75075816000	7125000	-47.45	7857493	8406382742	-52.50	0.6919
AR08	C	08	AR	2	3	2100	11:21:56	11.3656	11	37.153	11:25:16	11.4211	11	35.863	AR08C	528	0.721815	797.831	798.553	5349	4504	-8652.1	-79.66	3937500	10312500	8062500	-8070	346312	3172988562	-56.48	-56.61	35000892000	5919	9562500	7983280	-47633048000	1096	7978984	47633048000	9562500	-53.05	7982827	7890196459	-58.02	0.6259
AR10	A	10	AR	2	3	2150	10:54:03	10.9008	10	43.577	10:57:33	10.9592	10	41.01	AR10A	529	0.253333	799.517	799.771	5027	4337	33630.0	-71.27	1875000	8250000	6937500	-4187	0.5173	8486266812	-48.09	-48.06	57804168000	5099	6562500	7996480	-54710304000	3372	7996477	57804168000	6562500	-45.98	7996480	9927783703	-54.03	0.5158
AR10	A	10	AR	2	3	2150	10:54:03	10.9008	10	43.577	10:57:33	10.9592	10	41.01	AR10A	530	1.1088	799.934	801.043	5199	4185	-35596.9	-76.72	2437500	7875000	6937500	-3265	0.9339	4515411463	-53.54	-53.54	46292044000	5768	7125000	8008373	-53305324000	0.975	8006090	53305324000	7125000	-47.36	8001573	8488742379	-53.10	0.2000
AR10	A	10	AR	2	3	2150	10:54:03	10.9008	10	43.577	10:57:33	10.9592	10	41.01	AR10A	531	1.38476	801.221	802.605	5168	3981	-44021.4	-69.47	1687500	11250000	7312500	4954	22206	10373324861	-46.29	-46.32	107011088000	4341	7687500	8020987	-112835184000	2068	8017671	112835184000	7687500	-42.14	8013440	13033764419	-44.91	0.0886
AR10	A	10	AR	2	3	2150	10:54:03	10.9008	10	43.577	10:57:33	10.9592	10	41.01	AR10A	532	1.47733	802.891	804.368	4709	3957	-17513.3	-72.92	1500000	10687500	6937500	1791	38907	6928408341	-49.73	-49.83	65132380000	5192	7312500	8041680	-66303964000	2955	8029707	66303964000	7312500	-44.41	8039840	9089682523	-48.13	0.7401
AR10	A	10	AR	2	3	2150	10:54:03	10.9008	10	43.577	10:57:33	10.9592	10	41.01	AR10A	533	1.27467	804.709	805.984	5490	4317	-55055.7	-65.70	3187500	10312500	6750000	8362	57093	15948693339	-42.52	-42.58	307913504000	5601	6187500	8058587	-259794016000	1432	8058592	307913504000	6187500	-33.77	8048427	18243424586	-41.53	0.1046
AR10	A	10	AR	2	3	2150	10:54:03	10.9008	10	43.577	10:57:33	10.9592	10	41.01	AR10A	534	1.22133	806.163	807.384	5304	4236	-25670.8	-55.79	2812500	8062500	5812500	18094	71627	50431119005	-32.61	-32.58	886391616000	5682	3375000	8072027	-607224192000	2719	8072287	886391616000	3375000	-26.56	8063200	51407422129	-31.72	0.1288
AR10	A	10	AR	2	3	2150	10:54:03	10.9008	10	43.577	10:57:33	10.9592	10	41.01	AR10A	535	0.546667	807.544	808.091	5493	4558	-22347.5	-62.52	3562500	8437500	6375000	7880	85440	23297712708	-39.34	-39.29	299962080000	5442	1687500	8075627	-314372320000	2821	8080342	314372320000	1687500	-37.23	8078240	28497583155	-41.92	0.5122
AR10	A	10	AR	2	3	2150	10:54:03	10.9008	10	43.577	10:57:33	10.9592	10	41.01	AR10A	536	1.30133	808.349	809.651	4781	4265	-103222.2	-42.80	2437500	6000000	6187500	31355	93493	225589581872	-19.62	-19.57	2147483648000	5460	6562500	8091307	-2066886400000	1365	8094403	2147483648000	6562500	-16.75	8091307	225882496495	-18.43	0.6004
AR10	A	10	AR	2	3	2150	10:54:03	10.9008	10	43.577	10:57:33	10.9592	10	41.01	AR10A	537	1.344	809.856	811.2	4608	4188	-358627.6	-38.53	3000000	4687500	4125000	35761	108560	366416255683	-15.35	-15.36	2147483648000	5735	6562500	8109253	-2147483648000	2660	8102023	2147483648000	6562500	-12.64	8109253	366847262299	-14.08	0.7956
AR10	A	10	AR	2	3	2150	10:54:03	10.9008	10	43.577	10:57:33	10.9592	10	41.01	AR10A	538	1.40267	811.411	812.813	4334	4081	-517497.4	-36.19	2812500	4312500	3562500	38288	124107	481382515332	-13.01	-12.99	2147483648000	4765	3187500	8118320	-2147483648000	3813	8119313	2147483648000	3187500	-11.44	8118320	481874713405	-11.52	0.3004
AR10	A	10	AR	2	3	2150	10:54:03	10.9008	10	43.577	10:57:33	10.9592	10	41.01	AR10A	539	2.07152	813.094	815.165	4977	3989	-59523.7	-72.07	3000000	7125000	5812500	4100	140938	7719050962	-48.89	-48.89	130365560000	5803	3562500	8148427	-94448744000	2010	8148314	130365560000	3562500	-40.5	8148427	9571253784	-45.72	0.8441
AR10	A	10	AR	2	3	2150	10:54:03	10.9008	10	43.577	10:57:33	10.9592	10	41.01	AR10A	540	0.474667	815.6	816.075	5037	4160	3461.3	-84.06	5437500	10125000	5812500	-14268	166000	1899460998	-60.88	-61.07	39861316000	5340	1125000	8156267	-49621344000	1283	8156123	49621344000	1125000	-56.94	8156267	16970153552	-64.30	0.0562
AR10	A	10	AR	2	3	2150	10:54:03	10.9008	10	43.577	10:57:33	10.9592	10	41.01	AR10A	541	3.01557	816.624	819.64	5291	4201	-44720.2	-74.75	1687500	10125000	6750000	3046	176244	5657104281	-51.57	-51.59	62365164000	5415	6562500	8190693	-82660520000	2303	8194185	82660520000	6562500	-48.29	8180933	7039686618	-46.79	0.4867
AR10	A	10	AR	2	3	2150	10:54:03	10.9008	10	43.577	10:57:33	10.9592	10	41.01	AR10A	542	1.47733	820.059	821.536	5842	4558	-45678.6	-70.19	5062500	10875000	6937500	4516	210587	9495697485	-47.01	-47.09	306352768000	5533	3562500	8201680	-262404320000	3476	8201678	306352768000	3562500	-37.69	8201680	11118334747	-45.39	0.0740
AR10	A	10	AR	2	3	2150	10:54:03	10.9008	10	43.577	10:57:33	10.9592	10	41.01	AR10A	543	2	822.005	824.005	5399	4483	-28477.0	-64.86	4500000	8437500	5625000	11162	230053	17748011721	-41.68	-41.66	232073472000	5611	3562500	8237413	-179187456000	2862	8238237	232073472000	3562500	-37.43	8222773	19958639748	-38.65	0.1360
AR10	A	10	AR	2	3	2150	10:54:03	10.9008	10	43.577	10:57:33	10.9592	10	41.01	AR10A	544	0.797333	824.36	825.157	4705	4207	-86690.0	-40.40	2812500	6375000	6187500	31630	253600	296679446590	-17.22	-17.19	2147483648000	5242	6750000	8247173	-2000776832000	2399	8246952	2147483648000	6750000	-13.34	8247173	296978476521	-18.18	0.4482
AR10	A	10	AR	2	3	2150	10:54:03	10.9008	10	43.577	10:57:33	10.9592	10	41.01	AR10A	545	0.274667	825.187	825.461	4714	4297	-17063.3	-40.38	2812500	6937500	6562500	27049	261867	298552859517	-17.20	-17.14	2147483648000	5204	6937500	8253867	-2056262016000	2791	8253105	2147483648000	6937500	-15.9	8253867	298991703778	-22.75	0.7282
AR10	A	10	AR	2	3	2150	10:54:03	10.9008	10	43.577	10:57:33	10.9592	10	41.01	AR10A	546	0.746667	825.621	826.368	4758	4289	-545426.7	-36.83	3000000	6187500	6187500	34917	266213	447229593933	-13.65	-13.63	2147483648000	5439	3375000	8256667	-2147483648000	2779	8256612	2147483648000	3375000	-12.31	8256667	448067883563	-14.90	0.0607
AR10	A	10	AR	2	3	2150	10:54:03	10.9008	10	43.577	10:57:33	10.9592	10	41.01	AR10A	547	1.22933	826.603	827.832	4771	4188	-666086.7	-36.47	3000000	5250000	4312500	37442	276027	465560987491	-13.29	-13.28	2147483648000	5304	3375000	8277493	-2147483648000	3022	8268696	2147483648000	3375000	-12.13	8277493	466130216258	-12.38	0.9328
AR10	A	10	AR	2	3	2150	10:54:03	10.9008	10	43.577	10:57:33	10.9592	10	41.01	AR10A	548	1.62133	828.091	829.712	4718	4370	-104146.8	-37.50	2812500	4875000	3937500	37612	290907	412918082529	-14.32	-14.32	2147483648000	5043	3562500	8284187	-2006027264000	2788	8283551	2147483648000	3562500	-14.33	8284187	413124453355	-12.22	0.2023
AR10	A	10	AR	2	3	2150	10:54:03	10.9008	10	43.577	10:57:33	10.9592	10	41.01	AR10A	549	2.35467	830.107	832.461	4882	4082	37018.9	-47.20	2062500	7687500	3750000	29532	311067	135447084225	-24.01	-24.00	1169403264000	5173	3375000	8310347	-787049408000	2883	8322016	1169403264000	3375000	-22.15	8310347	135799924316	-20.28	0.3941
AR10	A	10	AR	2	3	2150	10:54:03	10.9008	10	43.577	10:57:33	10.9592	10	41.01	AR10A	550	1.728	832.872	834.6	5087	4135	17770.1	-48.04	2812500	7500000	4125000	27348	338720	122931876655	-24.86	-24.85	1413584256000	5258	3750000	8340320	-886883008000	2775	8341554	1413584256000	3750000	-22.31	8330160	123033523830	-22.47	0.0833
AR10	A	10	AR	2	3	2150	10:54:03	10.9008	10	43.577	10:57:33	10.9592	10	41.01	AR10A	552	2.00086	834.874	836.875	4920	4064	-3889.4	-53.18	2625000	5812500	3937500	22842	358738	67891928321	-30.00	-30.00	509422272000	5143	3562500	8366907	-440825344000	2449	8368402	509422272000	3562500	-27.25	8353013	68113942806	-26.99	0.2133
AR10	A	10	AR	2	3	2150	10:54:03	10.9008	10	43.577	10:57:33	10.9592	10	41.01	AR10A	553	2.21252	837.259	839.471	5204	4197	-6270.4	-51.42	3000000	7500000	4687500	25030	382589	83005205415	-28.24	-28.26	902604160000	5171	3562500	8384933	-678514432000	2795	8386533	902604160000	3562500	-25.15	8373120	83348829453	-24.81	0.0229
AR10	A	10	AR	2	3	2150	10:54:03	10.9008	10	43.577	10:57:33	10.9592	10	41.01	AR10A	554	1.25708	839.77	841.027	5262	4226	3248.0	-57.38	3187500	7687500	4500000	16624	407696	42097663218	-34.20	-34.15	367319008000	5861	3750000	8408160	-300214304000	1684	8407788	367319008000	3750000	-32.02	8408160	42856031313	-33.16	0.8323
AR10	A	10	AR	2	3	2150	10:54:03	10.9008	10	43.577	10:57:33	10.9592	10	41.01	AR10A	555	0.978667	841.368	842.347	5168	4274	-31471.6	-46.55	2437500	6000000	5437500	26372	423680	146003045281	-23.37	-23.35	1750047232000	5495	3750000	8415787	-1295835264000	1581	8416912	1750047232000	3750000	-21.09	8418933	146212911151	-23.45	0.5368
AR10	C	10	AR	2	3	2150	10:54:03	10.9008	10	43.577	10:57:33	10.9592	10	41.01	AR10C	556	1.73067	845.339	847.069	5166	4230	-53581.0	-66.32	1687500	8062500	7687500	9068	27387	14896657983	-43.14	-43.18	252361392000	5713	8250000	8462213	-252507968000	3397	8462422	252507968000	8250000	-33.87	8455867	16420183459	-40.79	0.1433
AR10	C	10	AR	2	3	2150	10:54:03	10.9008	10	43.577	10:57:33	10.9592	10	41.01	AR10C	557	0.634667	847.299	847.933	5693	4489	-26909.9	-61.69	5250000	10125000	5625000	9358	46987	25685582595	-38.51	-38.44	264383232000	5609	2062500	8474373	-390692128000	1810	8478592	390692128000	2062500	-33.48	8474373	29489368362	-40.42	0.2185
AR10	C	10	AR	2	3	2150	10:54:03	10.9008	10	43.577	10:57:33	10.9592	10	41.01	AR10C	558	0.546667	847.997	848.544	5652	3784	-80717.3	-65.29	4125000	9562500	5250000	5093	53973	16592494219	-42.11	-42.24	301342464000	5544	6000000	8484773	-356670784000	1037	8481841	356670784000	6000000	-34.95	8480107	21047111177	-44.86	0.0196
AR10	C	10	AR	2	3	2150	10:54:03	10.9008	10	43.577	10:57:33	10.9592	10	41.01	AR10C	559	0.834072	848.777	849.611	5318	2903	-90128.8	-72.05	3937500	10500000	3000000	0.168	61766	7728712415	-48.87	-48.88	192788464000	5420	2812500	8495360	-254662224000	0.547	8495368	254662224000	2812500	-37.31	8495360	11700743210	-49.66	0.9103
AR10	C	10	AR	2	3	2150	10:54:03	10.9008	10	43.577	10:57:33	10.9592	10	41.01	AR10C	560	0.202667	849.939	850.141	5730	3936	-47666.4	-65.98	5437500	11437500	6000000	0.147	73387	16223260737	-42.80	-42.44	268924128000	5573	4312500	8500827	-285659040000	1307	8500824	285659040000	4312500	-37.62	8500827	21819647339	-49.37	0.7105
AR10	C	10	AR	2	3	2150	10:54:03	10.9008	10	43.577	10:57:33	10.9592	10	41.01	AR10C	561	1.12533	850.192	851.317	5694	4228	-65083.9	-69.42	4125000	10687500	7500000	4109	75920	10404817938	-46.24	-46.29	109360408000	5347	6562500	8505253	-124161784000	1609	8506751	124161784000	6562500	-42.21	8507147	14268361049	-45.78	0.4645
AR10	C	10	AR	2	3	2150	10:54:03	10.9008	10	43.577	10:57:33	10.9592	10	41.01	AR10C	562	1.304	851.56	852.864	5445	4168	-41273.9	-70.99	3000000	10500000	7500000	3172	89600	8693064914	-47.81	-47.86	71733728000	5325	7500000	8517227	-67964384000	0.736	8518743	71733728000	7500000	-43.35	8518160	11113723262	-46.70	0.1963
AR10	C	10	AR	2	3	2150	10:54:03	10.9008	10	43.577	10:57:33	10.9592	10	41.01	AR10C	563	1.76514	855.854	857.619	2066	1861	-168241.1	-75.34	375000	562500	562500	0.197	132535	4115927175	-52.09	-54.35	19578052000	3455	562500	8559040	-52866608000	1087	8569290	52866608000	562500	-46.19	8569413	7355669782	-51.88	0.6157
AR10	C	10	AR	2	3	2150	10:54:03	10.9008	10	43.577	10:57:33	10.9592	10	41.01	AR10C	564	0.826667	858.075	858.901	2961	2312	-71345.3	-83.82	1875000	7687500	1125000	-11630	154747	1819654073	-60.64	-61.44	58699160000	5206	1125000	8586747	-71562480000	0.287	8587239	71562480000	1125000	-55.95	8585813	14576206899	-62.27	0.6129
AR10	C	10	AR	2	3	2150	10:54:03	10.9008	10	43.577	10:57:33	10.9592	10	41.01	AR10C	565	1.82667	859.549	861.376	5019	3849	-63588.0	-69.40	2250000	10312500	7875000	6222	169493	10421153954	-46.22	-46.28	140297344000	5199	9562500	8608240	-139670880000	2931	8608308	140297344000	9562500	-42.2	8597413	12453837888	-43.66	0.1051
AR10	C	10	AR	2	3	2150	10:54:03	10.9008	10	43.577	10:57:33	10.9592	10	41.01	AR10C	566	0.845333	861.696	862.541	5432	4548	-5208.8	-59.76	3375000	8625000	7500000	12516	190960	31647789786	-36.58	-36.63	252435648000	5547	7687500	8619387	-252642016000	2330	8619324	252642016000	7687500	-33.83	8619387	33165091097	-37.36	0.2848
AR10	C	10	AR	2	3	2150	10:54:03	10.9008	10	43.577	10:57:33	10.9592	10	41.01	AR10C	567	1.02933	862.709	863.739	4872	4254	409487.1	-44.09	2812500	5250000	5812500	29051	201093	193631736946	-20.91	-20.90	1197173504000	5462	6187500	8629067	-1060202304000	2430	8628817	1197173504000	6187500	-20.25	8629067	195115041722	-20.77	0.1917
AR10	C	10	AR	2	3	2150	10:54:03	10.9008	10	43.577	10:57:33	10.9592	10	41.01	AR10C	568	1.3181	865.567	866.885	5321	3337	-114350.8	-79.94	6000000	9937500	6375000	-5739	229666	3050282673	-56.76	-56.95	49072608000	5833	9937500	8663387	-72511328000	0.534	8664161	72511328000	9937500	-47.99	8663387	6464750677	-55.75	0.5862
AR10	C	10	AR	2	3	2150	10:54:03	10.9008	10	43.577	10:57:33	10.9592	10	41.01	AR10C	569	1.02133	867.048	868.069	4611	4397	-34064.9	-48.68	3187500	6000000	3750000	24428	244480	114095139287	-25.50	-25.49	1621605760000	5657	3187500	8679627	-1521000576000	2128	8679483	1621605760000	3187500	-17.59	8675173	114420198322	-25.40	0.4595
AR10	C	10	AR	2	3	2150	10:54:03	10.9008	10	43.577	10:57:33	10.9592	10	41.01	AR10C	570	1.048	868.221	869.269	4783	4157	-153704.6	-40.18	2812500	6000000	6187500	33041	256213	302984409979	-17.00	-17.01	2147483648000	5268	6750000	8687067	-2147483648000	1622	8686562	2147483648000	6750000	-12.61	8687067	303483877555	-16.81	0.4631
AR10	C	10	AR	2	3	2150	10:54:03	10.9008	10	43.577	10:57:33	10.9592	10	41.01	AR10C	571	1.112	869.336	870.448	4655	4053	-209877.2	-36.82	3000000	4687500	3750000	36656	267360	447537400363	-13.64	-13.62	2147483648000	4942	6750000	8699467	-2044979968000	2642	8702172	2147483648000	6750000	-11.94	8699467	447780778219	-13.16	0.5492
AR10	C	10	AR	2	3	2150	10:54:03	10.9008	10	43.577	10:57:33	10.9592	10	41.01	AR10C	572	2.10192	874.213	876.315	4949	3644	-53365.1	-72.54	2437500	9375000	3937500	3695	316127	7209604858	-49.36	-49.48	125090752000	5311	5250000	8753413	-109525256000	1885	8742752	125090752000	5250000	-46.37	8755733	9423270907	-46.25	0.6472
AR10	C	10	AR	2	3	2150	10:54:03	10.9008	10	43.577	10:57:33	10.9592	10	41.01	AR10C	573	1.49669	876.661	878.157	5096	3552	-66274.1	-61.22	3375000	5437500	4875000	13543	340606	26957722528	-38.04	-38.02	565296704000	5152	3000000	8779947	-513128288000	2625	8780193	565296704000	3000000	-30.16	8779947	28228275916	-36.27	0.8913
AR10	C	10	AR	2	3	2150	10:54:03	10.9008	10	43.577	10:57:33	10.9592	10	41.01	AR10C	574	1.05867	878.379	879.437	5024	4338	-14599.6	-48.02	3000000	5250000	4125000	25245	357787	123366311720	-24.84	-24.81	1492681088000	5664	3562500	8789120	-1057802880000	2688	8789257	1492681088000	3562500	-23.34	8791867	123749522345	-24.57	0.7632
AR10	C	10	AR	2	3	2150	10:54:03	10.9008	10	43.577	10:57:33	10.9592	10	41.01	AR10C	575	0.909333	879.696	880.605	4944	4224	-30859.2	-46.35	2250000	5250000	3562500	26244	370960	149417715261	-23.17	-23.15	1308925696000	5463	3375000	8800613	-917464256000	2657	8800623	1308925696000	3375000	-22.34	8800613	149542276264	-23.56	0.4000
AS03	C	03	AS	2	3	1930					13:33:26	13.5572	13	53.649	AS03C	576	0.437333	885.749	886.187	3975	4092	91195.5	-44.65	3187500	6562500	3750000	24791	21493	181416411413	-21.47	-21.47	1547771392000	5298	3187500	8861093	-962792192000	2794	8861077	1547771392000	3187500	-17.46	8861093	181541871925	-25.06	0.8232
AS03	C	03	AS	2	3	1930					13:33:26	13.5572	13	53.649	AS03C	577	0.581333	886.355	886.936	4455	4015	-132318.4	-40.02	3375000	6187500	3937500	30644	27547	309552914223	-16.84	-16.82	2147483648000	5013	3375000	8866560	-1501807232000	3218	8866278	2147483648000	3375000	-14.67	8867253	309657856123	-19.18	0.6376
AS03	C	03	AS	2	3	1930					13:33:26	13.5572	13	53.649	AS03C	578	0.656	887.075	887.731	4774	4265	-52924.8	-38.12	3187500	7875000	6562500	33068	34747	384446852295	-14.94	-14.94	1972350720000	5612	4500000	8875067	-1501376000000	3382	8873212	1972350720000	4500000	-16.36	8873733	384753107848	-16.77	0.4553
AS03	C	03	AS	2	3	1930					13:33:26	13.5572	13	53.649	AS03C	579	0.826667	887.851	888.677	5082	4225	74217.4	-53.61	2812500	5625000	4312500	18577	42507	64582804830	-30.43	-30.44	838701312000	5520	5812500	8884133	-834863616000	1656	8884057	838701312000	5812500	-26.16	8880133	65244833745	-31.26	0.1968
AS03	C	03	AS	2	3	1930					13:33:26	13.5572	13	53.649	AS03C	580	0.528	888.848	889.376	4549	4181	-17512.5	-58.66	2250000	6750000	3187500	11591	52480	36341690908	-35.48	-35.43	371264928000	5689	3000000	8889360	-270062464000	2447	8889352	371264928000	3000000	-30.03	8891867	36980590796	-38.20	0.6414
AS03	C	03	AS	2	3	1930					13:33:26	13.5572	13	53.649	AS03C	581	0.442667	890.192	890.635	3931	3760	-19408.7	-54.12	562500	4875000	3375000	15372	65920	61429017988	-30.94	-30.87	537685248000	4951	3187500	8903680	-525372448000	1935	8903684	537685248000	3187500	-23.45	8903680	61955862625	-34.41	0.3976
AS03	C	03	AS	2	3	1930					13:33:26	13.5572	13	53.649	AS03C	582	0.536	890.811	891.347	4357	3631	-48803.2	-44.51	2812500	4500000	3937500	25810	72107	185047471306	-21.33	-21.29	1207109376000	4787	3937500	8912347	-924401152000	2418	8912454	1207109376000	3937500	-18.35	8912347	185221066281	-24.00	0.7910
AS03	C	03	AS	2	3	1930					13:33:26	13.5572	13	53.649	AS03C	583	0.581333	891.533	892.115	4033	3558	-49273.0	-42.98	1125000	7875000	3562500	27688	79333	219929169722	-19.80	-19.79	1319799936000	4856	3562500	8916827	-1143913728000	1850	8920166	1319799936000	3562500	-16.1	8920960	220099962204	-22.15	0.9679
AS03	C	03	AS	2	3	1930					13:33:26	13.5572	13	53.649	AS03C	584	0.712	892.264	892.976	4754	4155	-1155917.1	-34.63	3750000	6750000	4687500	36913	86640	574676068966	-11.45	-11.45	2147483648000	5243	3750000	8927813	-2147483648000	2830	8926559	2147483648000	3750000	-10.89	8923147	575165464715	-12.93	0.0712
AS03	C	03	AS	2	3	1930					13:33:26	13.5572	13	53.649	AS03C	585	0.733333	893.141	893.875	5076	4238	44223.6	-38.08	3562500	7687500	5250000	33580	95413	386766743006	-14.90	-14.89	2147483648000	5365	3375000	8932080	-1658306816000	2528	8935916	2147483648000	3375000	-14.02	8934987	386878054152	-16.24	0.4854
AS03	C	03	AS	2	3	1930					13:33:26	13.5572	13	53.649	AS03C	586	0.768	893.992	894.76	5176	4395	37091.1	-43.90	3937500	7312500	6750000	27969	103920	198336937111	-20.72	-20.69	1300156288000	5423	6750000	8943627	-972043840000	2805	8942188	1300156288000	6750000	-19.85	8943627	198448687283	-21.84	0.4826
AS03	C	03	AS	2	3	1930					13:33:26	13.5572	13	53.649	AS03C	587	1.41176	895.679	897.091	4880	3923	-10340.4	-70.08	3375000	7500000	4125000	4424	120789	9643220622	-46.90	-46.95	75701976000	5196	3937500	8966907	-97565904000	3561	8970016	97565904000	3937500	-43.99	8966907	10952463039	-45.46	0.7164
AS03	C	03	AS	2	3	1930					13:33:26	13.5572	13	53.649	AS03C	588	1.00267	897.389	898.392	4942	4438	4592.8	-50.89	3000000	7312500	6562500	22132	137893	88196033419	-27.71	-27.73	614199360000	5575	6562500	8982400	-558838848000	2887	8982414	614199360000	6562500	-24.89	8974640	88532313701	-27.72	0.0745
AS03	C	03	AS	2	3	1930					13:33:26	13.5572	13	53.649	AS03C	589	1.504	898.685	900.189	5017	4238	-8478.1	-41.91	3750000	7500000	6750000	32878	150853	248632804755	-18.73	-18.73	2049488256000	5087	6375000	9000907	-1793544448000	3279	9000899	2049488256000	6375000	-16.93	8988773	248811424680	-16.95	0.1277
AS03	C	03	AS	2	3	1930					13:33:26	13.5572	13	53.649	AS03C	590	0.384	900.32	900.704	4409	3769	-120009.8	-38.00	3375000	4500000	4125000	30876	167200	391517190155	-14.82	-14.78	1987615360000	5013	7312500	9005093	-2005028736000	2091	9005219	2005028736000	7312500	-14.58	9005093	391688702199	-18.94	0.4931
AS03	C	03	AS	2	3	1930					13:33:26	13.5572	13	53.649	AS03C	591	0.690667	900.872	901.563	4812	3887	-118831.7	-37.62	3375000	7125000	6375000	33788	172720	408031389145	-14.44	-14.42	2147483648000	5147	6937500	9014027	-1860966272000	2337	9014032	2147483648000	6937500	-12.55	9014027	408279979714	-16.03	0.7683
AS03	C	03	AS	2	3	1930					13:33:26	13.5572	13	53.649	AS03C	592	0.488	901.736	902.224	4500	4034	-134716.2	-36.80	2625000	4875000	4687500	33114	181360	448686371125	-13.62	-13.60	2147483648000	5440	4687500	9020613	-2141469824000	2938	9019071	2147483648000	4687500	-12.9	9020613	448862154844	-16.72	0.6667
AS03	C	03	AS	2	3	1930					13:33:26	13.5572	13	53.649	AS03C	593	0.984	902.339	903.323	4991	4121	3728.2	-43.13	3375000	8437500	5250000	29819	187387	216079934686	-19.95	-19.95	1298034944000	5270	3562500	9028720	-1140808704000	2754	9025155	1298034944000	3562500	-21.22	9028720	216182438887	-20.02	0.5420
AS03	C	03	AS	2	3	1930					13:33:26	13.5572	13	53.649	AS03C	594	1.80819	905.674	907.483	4752	4337	-29367.6	-58.23	3000000	7312500	6375000	17353	220745	37949377366	-35.05	-35.05	759610048000	5572	6562500	9074453	-521366496000	2956	9074682	759610048000	6562500	-24.44	9074773	38299123129	-32.48	0.9971
AS03	C	03	AS	2	3	1930					13:33:26	13.5572	13	53.649	AS03C	595	1.304	907.656	908.96	4823	3874	-521106.2	-36.71	3375000	5250000	6187500	37458	240560	453413709198	-13.53	-13.51	2147483648000	5212	3750000	9086320	-2147483648000	2548	9085046	2147483648000	3750000	-9.06	9086320	454726434015	-12.36	0.7485
AS03	C	03	AS	2	3	1930					13:33:26	13.5572	13	53.649	AS03C	596	0.554667	909.163	909.717	4684	4191	-386794.1	-37.18	3375000	5625000	4312500	33286	255627	429670238175	-14.00	-13.98	2147483648000	5174	3375000	9092880	-1834842880000	2878	9095082	2147483648000	3375000	-11.29	9092880	429956444594	-16.54	0.2260
AS03	C	03	AS	2	3	1930					13:33:26	13.5572	13	53.649	AS03C	597	0.565333	909.915	910.48	4469	3921	-87825.8	-38.39	3187500	4875000	6750000	32154	263147	373892797222	-15.21	-15.18	2147483648000	5022	7312500	9102000	-2122265728000	2652	9101694	2147483648000	7312500	-14.05	9102000	374213209578	-17.66	0.5047
AS03	C	03	AS	2	3	1930					13:33:26	13.5572	13	53.649	AS03C	598	0.768	910.68	911.448	4441	3806	-389022.2	-35.68	3000000	5437500	6937500	36195	270800	510306244052	-12.50	-12.48	2147483648000	5316	7312500	9108960	-1914156032000	2305	9109332	2147483648000	7312500	-12.26	9108960	510515955942	-13.63	0.2812
AS03	C	03	AS	2	3	1930					13:33:26	13.5572	13	53.649	AS03C	599	0.68	911.603	912.283	4715	4055	13030.4	-42.13	3375000	5062500	4500000	29213	280027	242221904551	-18.95	-18.95	2147483648000	5430	3750000	9119813	-2138850432000	1995	9120173	2147483648000	3750000	-14.83	9122133	242461324062	-20.63	0.8980
AS03	C	03	AS	2	3	1930					13:33:26	13.5572	13	53.649	AS03C	600	0.704	912.525	913.229	4663	4226	-16255.7	-44.21	3375000	5062500	6937500	27290	289253	191308426106	-21.03	-21.00	1254266240000	5582	7125000	9131093	-1186807040000	2807	9129742	1254266240000	7125000	-20.17	9128560	191689663052	-22.53	0.4697
AS03	C	03	AS	2	3	1930					13:33:26	13.5572	13	53.649	AS03C	601	2.40267	913.475	915.877	4989	4232	-127767.6	-38.78	3562500	7125000	6375000	38035	298747	356054610589	-15.60	-15.61	2147483648000	5394	6937500	9136827	-2147483648000	2785	9137000	2147483648000	6937500	-13.91	9143387	356425909682	-11.80	0.3596
AS03	C	03	AS	2	3	1930					13:33:26	13.5572	13	53.649	AS03C	602	0.365333	915.971	916.336	4861	4143	87077.7	-58.57	3937500	5625000	7125000	10092	323707	36792377799	-35.39	-35.32	421670528000	5417	8062500	9162507	-357528000000	2731	9162435	421670528000	8062500	-27.7	9162507	39130059214	-39.70	0.7664
AS03	C	03	AS	2	3	1930					13:33:26	13.5572	13	53.649	AS03C	603	0.482667	916.579	917.061	4386	3532	-9527.6	-75.09	2437500	6562500	3375000	-5223	329787	5379619645	-51.91	-52.02	52912860000	5180	3562500	9166560	-91231688000	1613	9166558	91231688000	3562500	-43.47	9166560	15535568670	-55.19	0.1602
AS03	C	03	AS	2	3	1930					13:33:26	13.5572	13	53.649	AS03C	604	0.381333	917.432	917.813	3881	3300	27000.7	-84.40	3375000	9375000	1312500	-15555	338320	1744355618	-61.22	-61.81	51983288000	5430	1125000	9176747	-66392932000	0.712	9176750	66392932000	1125000	-56.4	9176747	15814311698	-65.99	0.6364
AS03	C	03	AS	2	3	1930					13:33:26	13.5572	13	53.649	AS03C	605	0.208	918.203	918.411	3852	3329	282.0	-85.20	2625000	8250000	3375000	-18960	346027	1647876056	-62.02	-62.30	26837644000	5169	1125000	9182853	-44087392000	1502	9182677	44087392000	1125000	-59.82	9182853	13173604972	-69.12	0.3974
AS03	C	03	AS	2	3	1930					13:33:26	13.5572	13	53.649	AS03C	606	0.338667	918.819	919.157	3968	3236	23439.6	-86.09	3562500	9562500	1500000	-17751	352187	1451355920	-62.91	-63.40	47750432000	4928	1125000	9191387	-52947912000	1323	9191137	52947912000	1125000	-58.99	9189440	14881232056	-68.11	0.3701
AS03	C	03	AS	2	3	1930					13:33:26	13.5572	13	53.649	AS03C	607	0.402667	920.125	920.528	4123	3249	-21209.9	-85.33	4125000	9750000	1500000	-16248	365253	1564397094	-62.15	-62.75	40999836000	5146	1125000	9201947	-64025852000	1048	9203780	64025852000	1125000	-57.45	9201947	16014874388	-66.70	0.1722
AS03	C	03	AS	2	3	1930					13:33:26	13.5572	13	53.649	AS03C	608	0.338667	921.44	921.779	3932	3213	18980.2	-87.10	4125000	9000000	1312500	-18760	378400	1283160552	-63.91	-64.47	38454120000	4813	1125000	9215173	-50729928000	0.973	9216857	50729928000	1125000	-59.77	9215173	14318316942	-69.18	0.2283
AS03	C	03	AS	2	3	1930					13:33:26	13.5572	13	53.649	AS03C	609	0.317333	922.72	923.037	4311	3461	-63004.7	-82.07	6000000	9187500	3562500	-14047	391200	2352765751	-58.88	-59.21	28527234000	5240	1125000	9228640	-48673064000	0.992	9227647	48673064000	1125000	-53.74	9228640	9542112145	-64.19	0.4492
AS03	C	03	AS	2	3	1930					13:33:26	13.5572	13	53.649	AS03C	610	0.221333	923.069	923.291	2686	2516	48587.5	-86.47	187500	1125000	1312500	-20018	394693	1502828651	-63.29	-63.10	46267208000	4357	1312500	9231893	-38168624000	1538	9231533	46267208000	1312500	-62.1	9231893	17176502763	-69.65	0.5366
AS03	C	03	AS	2	3	1930					13:33:26	13.5572	13	53.649	AS03C	611	1.26667	923.459	924.725	5322	3934	-26423.6	-75.69	3562500	9750000	8625000	-1655	398587	5042517084	-52.51	-52.59	48067172000	5539	9937500	9241227	-61512260000	0.803	9244013	61512260000	9937500	-49.54	9234880	8443722060	-51.56	0.0232
AS03	C	03	AS	2	3	1930					13:33:26	13.5572	13	53.649	AS03C	612	1.18933	925.104	926.293	5413	4141	-49608.7	-75.18	3187500	10687500	8250000	-1413	415040	5377192319	-52.00	-52.03	52346784000	5665	9750000	9261973	-59472296000	0.987	9259921	59472296000	9750000	-48.56	9257893	8214443150	-51.27	0.5762
AS03	C	03	AS	2	3	1930					13:33:26	13.5572	13	53.649	AS03C	613	2.80267	926.683	929.485	4172	4072	-73433.7	-41.27	3562500	4875000	4312500	36213	430827	267455216252	-18.09	-18.09	2147483648000	5180	3937500	9290587	-2147483648000	2580	9290516	2147483648000	3937500	-9.91	9277680	268772140381	-13.62	0.3873
AS03	C	03	AS	2	3	1930					13:33:26	13.5572	13	53.649	AS03C	614	0.712	929.592	930.304	4477	3957	7849.2	-40.88	3562500	7687500	6937500	30666	459920	280665600841	-17.70	-17.67	1927010816000	5101	7312500	9301627	-1739059712000	2256	9301619	1927010816000	7312500	-14.96	9301627	280782777901	-19.15	0.8015
AS03	C	03	AS	2	3	1930					13:33:26	13.5572	13	53.649	AS03C	615	1.42667	930.392	931.819	4603	3803	-164739.1	-36.70	3750000	5250000	4500000	37856	467920	453043740311	-13.52	-13.52	2147483648000	4650	3750000	9307493	-2147483648000	3163	9308118	2147483648000	3750000	-9.59	9307493	453592305056	-11.97	0.2505
AS03	C	03	AS	2	3	1930					13:33:26	13.5572	13	53.649	AS03C	616	0.749333	932.011	932.76	5072	4302	57206.8	-56.05	3750000	6000000	6562500	15713	484107	48975752419	-32.87	-32.84	353122016000	5342	7687500	9327147	-354913856000	1933	9323299	354913856000	7687500	-30.89	9327147	49849403340	-34.09	0.9395
AS04	A	04	AS	2	3	2035	12:55:21	12.9225	12	38.403	13:26:13	13.4369	13	46.977	AS04A	617	0.282667	937.976	938.259	5371	3796	-130762.6	-72.11	5812500	10125000	4500000	-4553	0.7760	7446489659	-48.93	-49.20	67940088000	5513	1125000	9381227	-73397440000	0.918	9380384	73397440000	1125000	-46.86	9382507	12789474548	-54.69	0.9717
AS04	A	04	AS	2	3	2035	12:55:21	12.9225	12	38.403	13:26:13	13.4369	13	46.977	AS04A	618	0.285333	938.387	938.672	5084	4249	-60347.2	-60.77	2062500	9375000	9375000	6828	11867	28354479283	-37.59	-37.59	145188112000	5066	9187500	9384907	-153993088000	3162	9384937	153993088000	9187500	-36.71	9384320	32132625582	-43.03	0.1589
AS04	A	04	AS	2	3	2035	12:55:21	12.9225	12	38.403	13:26:13	13.4369	13	46.977	AS04A	619	0.469333	938.843	939.312	4741	4073	-77334.3	-46.22	1312500	7500000	4500000	23518	16427	152303143861	-23.04	-22.98	828004352000	5347	3375000	9389067	-781104896000	2488	9389452	828004352000	3375000	-21.88	9389067	153167518009	-26.27	0.1364
AS04	A	04	AS	2	3	2035	12:55:21	12.9225	12	38.403	13:26:13	13.4369	13	46.977	AS04A	620	0.632	939.4	940.032	3198	2995	-167359.9	-35.79	562500	4125000	3375000	35243	22000	504176606122	-12.60	-12.59	1942016384000	4387	3375000	9397093	-1660841216000	1685	9398241	1942016384000	3375000	-11.07	9397093	504317368024	-14.58	0.4895
AS04	A	04	AS	2	3	2035	12:55:21	12.9225	12	38.403	13:26:13	13.4369	13	46.977	AS04A	621	0.68	940.171	940.851	3815	3659	-224569.5	-37.89	562500	4500000	3750000	33456	29707	396055644773	-14.71	-14.68	2147483648000	5757	3750000	9404667	-1962968064000	2064	9404672	2147483648000	3750000	-9.57	9404667	396435000655	-16.36	0.4353
AS04	A	04	AS	2	3	2035	12:55:21	12.9225	12	38.403	13:26:13	13.4369	13	46.977	AS04A	622	0.402667	940.904	941.307	3384	3053	-3409235.8	-32.99	375000	4875000	3562500	36091	37040	695271040244	-9.81	-9.80	2147483648000	4584	3562500	9411013	-2147483648000	1682	9410489	2147483648000	3562500	-5.04	9411013	696270023665	-13.75	0.4901
AS04	A	04	AS	2	3	2035	12:55:21	12.9225	12	38.403	13:26:13	13.4369	13	46.977	AS04A	623	0.757333	941.381	942.139	3667	3054	-1145359.8	-32.73	562500	4500000	3375000	39086	41813	717601177717	-9.54	-9.52	2147483648000	4996	3375000	9416507	-2147483648000	1787	9416432	2147483648000	3375000	-7.42	9416507	717895889720	-10.73	0.3556
AS04	A	04	AS	2	3	2035	12:55:21	12.9225	12	38.403	13:26:13	13.4369	13	46.977	AS04A	624	0.810667	942.317	943.128	3594	3218	-2999366.6	-33.32	750000	5062500	3375000	38784	51173	670017818651	-10.14	-10.12	2147483648000	5276	3375000	9427760	-2147483648000	2122	9427511	2147483648000	3375000	-6.93	9427760	670756957378	-11.03	0.5658
AS04	A	04	AS	2	3	2035	12:55:21	12.9225	12	38.403	13:26:13	13.4369	13	46.977	AS04A	625	0.746667	943.285	944.032	4361	3621	-2141232.2	-32.70	2625000	7875000	4125000	39047	60853	719483391585	-9.52	-9.50	2147483648000	5328	3562500	9435067	-2147483648000	1954	9434597	2147483648000	3562500	-7.54	9435067	720707120045	-10.77	0.2964
AS04	A	04	AS	2	3	2035	12:55:21	12.9225	12	38.403	13:26:13	13.4369	13	46.977	AS04A	626	0.637333	944.064	944.701	3679	3162	-5882873.1	-29.46	562500	7125000	3562500	41601	68640	1044190634711	-6.28	-6.26	2147483648000	5045	3562500	9441600	-2147483648000	2182	9441027	2147483648000	3562500	-4.57	9441600	1048543143166	-8.22	0.1506
AS04	A	04	AS	2	3	2035	12:55:21	12.9225	12	38.403	13:26:13	13.4369	13	46.977	AS04A	627	0.909333	944.779	945.688	3958	3703	-1148982.7	-32.39	750000	4500000	3750000	40211	75787	745013865313	-9.21	-9.20	2147483648000	5159	3375000	9448400	-2147483648000	1952	9448135	2147483648000	3375000	-4.94	9455200	745478912133	-9.61	0.8152
AS04	A	04	AS	2	3	2035	12:55:21	12.9225	12	38.403	13:26:13	13.4369	13	46.977	AS04A	628	0.674667	945.875	946.549	4380	3743	86067.6	-36.19	1312500	8062500	4125000	35126	86747	480804847702	-13.00	-13.00	2051695360000	4590	3937500	9462693	-1688418304000	2436	9461878	2051695360000	3937500	-12.27	9462693	480967119492	-14.71	0.5850
AS04	A	04	AS	2	3	2035	12:55:21	12.9225	12	38.403	13:26:13	13.4369	13	46.977	AS04A	629	0.773333	946.677	947.451	4557	3915	-311083.9	-35.66	2437500	6937500	3937500	36239	94773	511620662631	-12.48	-12.46	2147483648000	5198	4125000	9468187	-2147483648000	1710	9467828	2147483648000	4125000	-9.91	9468880	511749774789	-13.58	0.2724
AS04	A	04	AS	2	3	2035	12:55:21	12.9225	12	38.403	13:26:13	13.4369	13	46.977	AS04A	630	1.192	947.624	948.816	4272	3750	-12653.0	-35.75	2625000	6562500	3562500	38014	104240	505094602166	-12.57	-12.57	2037750912000	5104	3750000	9477760	-1689335040000	1868	9477975	2037750912000	3750000	-14.19	9477760	505148258169	-11.81	0.1256
AS04	A	04	AS	2	3	2035	12:55:21	12.9225	12	38.403	13:26:13	13.4369	13	46.977	AS04A	631	0.698667	949.163	949.861	4998	4350	117778.5	-44.13	2812500	8250000	4312500	27328	119627	192687056913	-20.95	-20.94	1014090176000	5289	3375000	9492107	-602615616000	1536	9495343	1014090176000	3375000	-22.05	9492107	192828553570	-22.50	0.0687
AS04	A	04	AS	2	3	2035	12:55:21	12.9225	12	38.403	13:26:13	13.4369	13	46.977	AS04A	632	1.27445	950.675	951.949	5436	4699	27756.5	-63.26	3187500	9000000	4875000	10796	134747	21255337478	-40.08	-40.09	120202288000	5717	4500000	9508747	-118492152000	2150	9510907	120202288000	4500000	-39	9510187	22861285465	-39.04	0.2704
AS04	A	04	AS	2	3	2035	12:55:21	12.9225	12	38.403	13:26:13	13.4369	13	46.977	AS04A	633	1.52209	952.844	954.366	5698	3574	-6261.4	-71.24	7687500	13125000	7687500	3588	156435	8335485098	-48.06	-48.22	68183480000	5855	9937500	9540640	-57993528000	2881	9542333	68183480000	9937500	-47.29	9540107	11680960131	-46.40	0.7667
AS04	A	04	AS	2	3	2035	12:55:21	12.9225	12	38.403	13:26:13	13.4369	13	46.977	AS04A	634	0.624	954.699	955.323	5914	4989	16576.1	-66.31	5250000	12187500	9750000	4659	174987	14962515934	-43.13	-43.14	73302856000	5781	7125000	9547733	-73659992000	4184	9547500	73659992000	7125000	-46.01	9547733	17462589356	-45.19	0.1197
AS04	A	04	AS	2	3	2035	12:55:21	12.9225	12	38.403	13:26:13	13.4369	13	46.977	AS04A	635	0.925333	955.589	956.515	5322	4517	18780.4	-47.04	4125000	7875000	5625000	25635	183893	137814099919	-23.86	-23.85	757704768000	5256	3375000	9559973	-523216928000	2178	9557446	757704768000	3375000	-26.88	9559973	138079781358	-24.19	0.4409
AS04	A	04	AS	2	3	2035	12:55:21	12.9225	12	38.403	13:26:13	13.4369	13	46.977	AS04A	636	0.586168	956.798	957.384	4693	4352	39706.7	-63.56	1687500	8062500	3562500	7123	195978	20386194107	-40.38	-40.45	133718912000	5908	3187500	9570427	-158356528000	1790	9570426	158356528000	3187500	-32.06	9570427	24075434296	-42.77	0.4155
AS04	A	04	AS	2	3	2035	12:55:21	12.9225	12	38.403	13:26:13	13.4369	13	46.977	AS04A	638	0.860054	957.708	958.568	5506	4818	2507.1	-66.64	6187500	11250000	6375000	5719	205079	14291774857	-43.46	-43.54	83461064000	5691	3000000	9577360	-83168168000	2121	9585179	83461064000	3000000	-42.8	9577360	17981526346	-44.19	0.0311
AS04	A	04	AS	2	3	2035	12:55:21	12.9225	12	38.403	13:26:13	13.4369	13	46.977	AS04A	639	0.863039	958.853	959.716	5406	4650	-34493.3	-65.65	4875000	11812500	3750000	6709	216534	16142221124	-42.47	-42.48	105327512000	5734	3000000	9590213	-111458384000	1527	9590231	111458384000	3000000	-34.23	9596853	19758032285	-43.12	0.9658
AS04	A	04	AS	2	3	2035	12:55:21	12.9225	12	38.403	13:26:13	13.4369	13	46.977	AS04A	640	0.88	959.992	960.872	5810	4809	40919.5	-66.01	6750000	12000000	6937500	6456	227920	15530310248	-42.82	-42.81	95391040000	5790	3000000	9601360	-86273696000	1583	9607610	95391040000	3000000	-36.73	9601360	19275440159	-43.37	0.1636
AS04	A	04	AS	2	3	2035	12:55:21	12.9225	12	38.403	13:26:13	13.4369	13	46.977	AS04A	641	1.05333	961.779	962.832	4739	4683	-4176.3	-52.17	2625000	8062500	3562500	21070	245787	76435413919	-28.99	-28.97	806438720000	5840	3375000	9626933	-763062976000	1328	9627035	806438720000	3375000	-23.79	9618400	77012419913	-28.75	0.0582
AS04	A	04	AS	2	3	2035	12:55:21	12.9225	12	38.403	13:26:13	13.4369	13	46.977	AS04A	642	1.264	963.677	964.941	5452	4678	-37004.7	-62.11	4687500	10500000	4875000	11916	264773	24245821973	-38.93	-38.95	304836704000	5694	3562500	9648933	-240682320000	1780	9648895	304836704000	3562500	-32.29	9648933	25844419665	-37.93	0.9620
AS04	A	04	AS	2	3	2035	12:55:21	12.9225	12	38.403	13:26:13	13.4369	13	46.977	AS04A	643	1.024	965.123	966.147	5318	4487	13066.8	-47.39	3562500	8062500	5250000	25730	279227	132682321798	-24.21	-24.18	784612928000	5329	3187500	9652320	-494580288000	2026	9653297	784612928000	3187500	-27	9653413	133000829382	-24.08	0.2135
[truncated: 21,731 more rows]

## Sheet: REMOVED PIGS VOC
PHYSIO ISSUES
AW11	only 1 testicule
AE13	experimental issue
AK02	experimental issue
TECHNICAL ISSUES
CI02A
CI09A
CI09C
CP06C
Week 2 day 1
AK08
AK07
AK09
AK05
AK04
[truncated: 180 more rows]

## Sheet: RES. MOV.
Pig	Procedure	Treatment	Litter	Week	Age	Weight	Testorder	Timeproc	Timeanesth	Dtimeanest	Houranesth	Timecastr	Dtimecast	Hourcast	Durproc	Duranesth	Durcastr	Observation	Obsduration	Leftextens	Leftblow	Leftkick	Leftblockdur	Leftblockprop	Leftflex	Rightextens	Rightblow	Rightkick	Rightblockdur	Rightblockprop	Rightflex	Totalflex	Totalkick	Totalextens	Totalblow	Totalevent	Totaleventright	Totaleventleft	Totalblock
[truncated: 1,130 more rows]

[truncated: 4 more sheets: REMOVED PIG RES, CORTISOL, REMOVED PIG CORT, TREATMENT SIGNIFICATION]
